# Supplementary material for: CD9 Counteracts Liver Steatosis and Mediates GCGR Agonist Hepatic Effects
Source: Adv Sci (Weinh). 2024 Jun 5;11(29):2400819. doi: 10.1002/advs.202400819 (PMC11304330; doi:10.1002/advs.202400819)
Supplement: Supplementary file 2 — Supporting Information [file ADVS-11-2400819-s002.zip]

Archive with 5 entries (4 files):
- advs202400819-sup-0002-cif/
- advs202400819-sup-0002-cif/Table S1.xlsx
- advs202400819-sup-0002-cif/Table S2.xlsx
- advs202400819-sup-0002-cif/Table S3.xlsx
- advs202400819-sup-0002-cif/Table S4.docx
