# Supplementary material for: CD9 Counteracts Liver Steatosis and Mediates GCGR Agonist Hepatic Effects
Source: Adv Sci (Weinh). 2024 Jun 5;11(29):2400819. doi: 10.1002/advs.202400819 (PMC11304330; doi:10.1002/advs.202400819)
Supplement: Supplementary file 2 — Supporting Information [file ADVS-11-2400819-s002.zip › advs202400819-sup-0002-cif/Table S1.xlsx]

## Sheet: Sheet1
Table S1. RNA sequencing analysis of mice treated with a highly selective GCGR agonist (quoted from GEO#GSE135881).
gene_id	gene	locus	sample_1：Veh_WT FPKM	sample_2：IUB288_WT FPKM	log2(fold_change)	p_value	q_value	significant
XLOC_001575	-	chr10:21454521-21455563	0	0.464271	inf	5e-05	0.00163065	yes
XLOC_005496	-	chr12:82491781-82491880	0	2702.22	inf	5e-05	0.00163065	yes
XLOC_010397	-	chr17:31862203-31862929	0	0.505065	inf	5e-05	0.00163065	yes
XLOC_012161	-	chr19:39675399-39677042	0	1.55991	inf	5e-05	0.00163065	yes
XLOC_012164	-	chr19:39839039-39839225	0	13.9958	inf	5e-05	0.00163065	yes
XLOC_012195	-	chr19:43545984-43559370	0	1.55492	inf	5e-05	0.00163065	yes
XLOC_013455	-	chr2:6060720-6061878	0	0.883449	inf	5e-05	0.00163065	yes
XLOC_013466	-	chr2:10131003-10131473	0	1.22258	inf	5e-05	0.00163065	yes
XLOC_014001	-	chr2:103992535-104003275	0	14.402	inf	5e-05	0.00163065	yes
XLOC_018867	-	chr5:146641071-146642004	0	0.487107	inf	5e-05	0.00163065	yes
XLOC_023347	-	chr8:126904345-126905040	0	0.493651	inf	5e-05	0.00163065	yes
XLOC_024968	-	chr9:43438986-43440225	0	0.410675	inf	5e-05	0.00163065	yes
XLOC_025666	-	chrX:38623446-38623926	0	0.887005	inf	5e-05	0.00163065	yes
XLOC_000222	Wnt10a	chr1:74792018-74804175	0	9.51547	inf	5e-05	0.00163065	yes
XLOC_001259	-	chr1:153738563-153740032	0.292829	0	-inf	5e-05	0.00163065	yes
XLOC_006356	-	chr13:39771860-39774744	4.5972	0	-inf	5e-05	0.00163065	yes
XLOC_006691	-	chr13:119952885-119959256	0.555763	0	-inf	5e-05	0.00163065	yes
XLOC_008967	-	chr16:65676339-65677163	0.437158	0	-inf	5e-05	0.00163065	yes
XLOC_011618	-	chr19:17317797-17319316	0.4161	0	-inf	5e-05	0.00163065	yes
XLOC_011619	-	chr19:17319443-17321216	0.443132	0	-inf	5e-05	0.00163065	yes
XLOC_011620	-	chr19:17321482-17323292	0.547082	0	-inf	5e-05	0.00163065	yes
XLOC_016477	-	chr4:150713640-150715353	0.291022	0	-inf	5e-05	0.00163065	yes
XLOC_017697	-	chr5:93063054-93063936	0.369534	0	-inf	5e-05	0.00163065	yes
XLOC_017924	-	chr5:125526200-125527036	0.39584	0	-inf	5e-05	0.00163065	yes
XLOC_018036	-	chr5:139822392-139823506	0.937076	0	-inf	5e-05	0.00163065	yes
XLOC_018456	-	chr5:91919454-91920439	0.470958	0	-inf	5e-05	0.00163065	yes
XLOC_019151	-	chr6:52159215-52160036	0.475452	0	-inf	5e-05	0.00163065	yes
XLOC_019369	-	chr6:98451188-98451932	0.384574	0	-inf	5e-05	0.00163065	yes
XLOC_020853	-	chr7:48914652-48915317	0.482179	0	-inf	5e-05	0.00163065	yes
XLOC_020854	-	chr7:48915395-48916746	0.305736	0	-inf	5e-05	0.00163065	yes
XLOC_020856	-	chr7:48918538-48919607	0.472905	0	-inf	5e-05	0.00163065	yes
XLOC_017723	2310034O05Rik	chr5:100210691-100218049	1.62713	0	-inf	5e-05	0.00163065	yes
XLOC_006690	B020031M17Rik	chr13:119949356-119950806	0.567521	0	-inf	5e-05	0.00163065	yes
XLOC_019966	Gm4477	chr6:85707172-85707858	0.400315	0	-inf	5e-05	0.00163065	yes
XLOC_023383	3930402G23Rik	chr8:10924371-10929390	0.0597796	10.1337	7.4053	5e-05	0.00163065	yes
XLOC_000849	Snord89	chr1:39547798-39548840	0.568534	59.3867	6.70675	5e-05	0.00163065	yes
XLOC_019463	Tuba8	chr6:121210769-121226097	0.898297	71.312	6.31081	5e-05	0.00163065	yes
XLOC_026319	Irak1	chrX:74013913-74023936	14.3826	960.958	6.06208	5e-05	0.00163065	yes
XLOC_009340	Tmprss7	chr16:45656238-45693658	0.136611	8.0458	5.88009	5e-05	0.00163065	yes
XLOC_004220	Slc13a2	chr11:78394484-78422223	0.156073	6.69927	5.42371	5e-05	0.00163065	yes
XLOC_006672	Fst	chr13:114448473-114460647	1.1735	34.2775	4.86837	5e-05	0.00163065	yes
XLOC_005294	-	chr12:8830214-8831320	0.763556	13.4533	4.13908	5e-05	0.00163065	yes
XLOC_016079	Lepr	chr4:101717406-101815354	0.770841	12.1945	3.98365	5e-05	0.00163065	yes
XLOC_000385	Acmsd	chr1:127724326-127774054	4.48186	68.8399	3.94107	5e-05	0.00163065	yes
XLOC_011067	Mir122a	chr18:65244288-65252601	0.399625	6.07572	3.92634	5e-05	0.00163065	yes
XLOC_013607	Lcn2	chr2:32384631-32388065	24.4864	369.238	3.9145	5e-05	0.00163065	yes
XLOC_023112	Mt2	chr8:94172617-94173567	59.4305	895.74	3.9138	5e-05	0.00163065	yes
XLOC_017815	Fam222a	chr5:114567527-114613361	0.469853	7.07512	3.91247	5e-05	0.00163065	yes
XLOC_014442	-	chr2:173141479-173148135	1.64482	24.4424	3.89338	5e-05	0.00163065	yes
XLOC_001781	-	chr10:77254270-77256655	0.145239	2.14851	3.88684	5e-05	0.00163065	yes
XLOC_004683	Nptx1	chr11:119538718-119547820	0.102519	1.46194	3.83392	5e-05	0.00163065	yes
XLOC_025029	Nnmt	chr9:48591889-48606139	71.1129	966.491	3.76457	5e-05	0.00163065	yes
XLOC_023523	-	chr8:40645125-40661056	0.365136	4.63064	3.6647	5e-05	0.00163065	yes
XLOC_008937	Ift57	chr16:49527797-49765126	0.358838	4.53765	3.66054	5e-05	0.00163065	yes
XLOC_013729	Lrp2	chr2:69424334-69586067	0.0442556	0.548785	3.63231	5e-05	0.00163065	yes
XLOC_011873	Gstp2	chr19:4040287-4042221	0.737068	8.64588	3.55214	5e-05	0.00163065	yes
XLOC_005915	-	chr13:52180206-52185685	0.525246	6.07039	3.53072	5e-05	0.00163065	yes
XLOC_001579	Sgk1	chr10:21882183-21999902	4.7381	53.4613	3.49611	5e-05	0.00163065	yes
XLOC_020888	Apba2	chr7:64501705-64754335	0.0906228	1.01417	3.48427	5e-05	0.00163065	yes
XLOC_000955	-	chr1:67101372-67116509	1.342	14.2795	3.41149	5e-05	0.00163065	yes
XLOC_021198	Arntl	chr7:113207464-113314126	0.826874	8.39344	3.34352	5e-05	0.00163065	yes
XLOC_000088	Npas2	chr1:39193920-39363240	0.208792	2.07829	3.31526	5e-05	0.00163065	yes
XLOC_015691	Npnt	chr3:132881745-132950291	0.113578	1.03862	3.19291	5e-05	0.00163065	yes
XLOC_020842	Saa2	chr7:46751832-46754314	90.7586	809.75	3.15737	5e-05	0.00163065	yes
XLOC_019847	Jazf1	chr6:52768067-53068624	0.624735	5.54336	3.14944	5e-05	0.00163065	yes
XLOC_023113	Mt1	chr8:94179088-94180327	182.737	1578.61	3.11082	5e-05	0.00163065	yes
XLOC_010839	Lama3	chr18:12334023-12584259	0.360311	3.09585	3.10302	5e-05	0.00163065	yes
XLOC_009435	Btg3	chr16:78359859-78377271	1.90628	16.2566	3.0922	5e-05	0.00163065	yes
XLOC_014367	Slpi	chr2:164354069-164356507	1.61399	13.7289	3.08851	5e-05	0.00163065	yes
XLOC_002516	Tle6	chr10:81590903-81600900	0.519768	4.2752	3.04005	5e-05	0.00163065	yes
XLOC_023839	Marveld3	chr8:109947908-109962205	0.624742	5.02045	3.00649	5e-05	0.00163065	yes
XLOC_018828	Mmd2	chr5:142563480-142608789	5.83036	45.8288	2.9746	5e-05	0.00163065	yes
XLOC_024673	-	chr9:110991640-111008046	0.829369	6.43319	2.95545	5e-05	0.00163065	yes
XLOC_015772	Cth	chr3:157881367-157925063	144.552	1105.32	2.93481	5e-05	0.00163065	yes
XLOC_020686	Atp4a	chr7:30712231-30725534	0.296985	2.229	2.90794	5e-05	0.00163065	yes
XLOC_003393	C030037D09Rik	chr11:88718642-88729486	0.899596	6.39671	2.82998	5e-05	0.00163065	yes
XLOC_016640	Enho	chr4:41569793-41640302	5.12916	36.3259	2.8242	5e-05	0.00163065	yes
XLOC_001763	Derl3	chr10:75893397-75895941	1.30424	9.13278	2.80784	5e-05	0.00163065	yes
XLOC_009559	Pde10a	chr17:8801665-8986648	0.130663	0.906729	2.79482	5e-05	0.00163065	yes
XLOC_020449	Slc1a5	chr7:16781345-16798274	1.23816	8.5352	2.78523	5e-05	0.00163065	yes
XLOC_021966	Saa3	chr7:46711997-46715886	8.86308	60.9432	2.78158	5e-05	0.00163065	yes
XLOC_024077	Gm6484	chr9:21799465-21852635	33.1258	227.255	2.77829	5e-05	0.00163065	yes
XLOC_012235	Cyp17a1	chr19:46667161-46675292	50.8197	329.49	2.69678	5e-05	0.00163065	yes
XLOC_011872	Gstp1	chr19:4035410-4037912	156.582	1004.59	2.68161	5e-05	0.00163065	yes
XLOC_011426	Chka	chr19:3851772-3907133	15.7878	100.123	2.66489	5e-05	0.00163065	yes
XLOC_010395	Sik1	chr17:31844249-31855792	2.14834	13.2261	2.6221	5e-05	0.00163065	yes
XLOC_008091	Nr4a1	chr15:101258251-101274794	0.860159	5.09217	2.56561	5e-05	0.00163065	yes
XLOC_005106	Ifi27l1	chr12:103434188-103440245	25.9797	150.801	2.53719	5e-05	0.00163065	yes
XLOC_021321	Htra1	chr7:130936202-130985658	1.4584	8.45351	2.53516	5e-05	0.00163065	yes
XLOC_020342	Ttyh1	chr7:4074124-4136926	0.239313	1.3639	2.51077	5e-05	0.00163065	yes
XLOC_019664	Asns	chr6:7675170-7693194	6.00596	33.9243	2.49785	5e-05	0.00163065	yes
XLOC_004380	E130012A19Rik	chr11:97627386-97629722	1.34356	7.56588	2.49344	5e-05	0.00163065	yes
XLOC_005959	Ntrk2	chr13:58806595-59129967	2.16588	12.0858	2.48029	5e-05	0.00163065	yes
XLOC_001327	Mpzl1	chr1:165592180-165634541	1.06783	5.83478	2.45	5e-05	0.00163065	yes
XLOC_007676	Lifr	chr15:7129571-7197489	24.1672	129.869	2.42593	5e-05	0.00163065	yes
XLOC_000328	Agxt	chr1:93135275-93145421	217.935	1137.74	2.38419	5e-05	0.00163065	yes
XLOC_023380	-	chr8:10857312-10866226	0.266492	1.39097	2.38393	5e-05	0.00163065	yes
XLOC_014131	Atp8b4	chr2:126320972-126491553	0.286848	1.47296	2.36035	5e-05	0.00163065	yes
XLOC_015032	Agxt2l1	chr3:130617447-130637457	35.2916	173.105	2.29425	5e-05	0.00163065	yes
XLOC_002015	Csrp2	chr10:110920175-110939514	25.4999	121.439	2.25166	5e-05	0.00163065	yes
XLOC_004757	Sdc1	chr12:8771057-8793687	56.4043	266.457	2.24003	5e-05	0.00163065	yes
XLOC_000417	Klhdc8a	chr1:132298625-132307357	0.236646	1.09919	2.21563	5e-05	0.00163065	yes
XLOC_017903	Hip1r	chr5:123973627-124003215	7.0566	32.5446	2.20537	5e-05	0.00163065	yes
XLOC_021968	Saa1	chr7:46740498-46742980	234.679	1062.27	2.17839	5e-05	0.00163065	yes
XLOC_009503	Setd4	chr16:93583460-93604052	2.62804	11.8863	2.17725	5e-05	0.00163065	yes
XLOC_002529	Slc41a2	chr10:83230848-83337817	4.05068	17.9006	2.14377	5e-05	0.00163065	yes
XLOC_001731	Dnajc12	chr10:63382442-63408840	3.98263	17.5505	2.13972	5e-05	0.00163065	yes
XLOC_009046	Cbr1	chr16:93607836-93610349	69.0031	301.494	2.1274	5e-05	0.00163065	yes
XLOC_003280	Proca1	chr11:78193391-78206038	2.02905	8.84768	2.1245	5e-05	0.00163065	yes
XLOC_008892	Lrrc58	chr16:37868399-37888857	6.88401	29.986	2.12297	5e-05	0.00163065	yes
XLOC_003554	Rundc3a	chr11:102393402-102402939	6.24793	27.1356	2.11874	5e-05	0.00163065	yes
XLOC_017809	Ung	chr5:114123933-114139323	2.79803	12.1234	2.11531	5e-05	0.00163065	yes
XLOC_002111	Prim1	chr10:128015214-128030030	1.20845	5.18597	2.10146	5e-05	0.00163065	yes
XLOC_002403	-	chr10:74863443-74863511	155332	666335	2.1009	5e-05	0.00163065	yes
XLOC_003802	Ddc	chr11:11814100-11898144	17.5085	74.3275	2.08584	5e-05	0.00163065	yes
XLOC_013608	Slc25a25	chr2:32414486-32455476	21.8592	92.5261	2.08162	5e-05	0.00163065	yes
XLOC_021204	Insc	chr7:114745765-114850380	5.50045	22.3952	2.02557	5e-05	0.00163065	yes
XLOC_008366	Apol9a	chr15:77403788-77411080	10.5248	42.4422	2.01171	5e-05	0.00163065	yes
XLOC_006894	Ang,Rnase4	chr14:51091076-51106151	571.885	2293.59	2.00381	5e-05	0.00163065	yes
XLOC_006404	Nfil3	chr13:52967208-52982880	8.04753	32.2489	2.00263	5e-05	0.00163065	yes
XLOC_013465	Itih2	chr2:10094590-10130683	456.286	1828.13	2.00236	5e-05	0.00163065	yes
XLOC_002539	Cry1	chr10:85131699-85185054	1.16988	4.68414	2.00142	5e-05	0.00163065	yes
XLOC_001151	Mcm6	chr1:128331590-128359656	1.46538	5.84511	1.99596	5e-05	0.00163065	yes
XLOC_018783	Gjc3	chr5:137952600-137962959	0.307235	1.22382	1.99397	5e-05	0.00163065	yes
XLOC_018640	Sdsl	chr5:120458192-120473030	8.73027	34.6985	1.99078	5e-05	0.00163065	yes
XLOC_001408	Fh1	chr1:175601377-175625635	105.555	417.033	1.98216	5e-05	0.00163065	yes
XLOC_010393	Cbs	chr17:31564772-31637206	255.625	1005.68	1.97608	5e-05	0.00163065	yes
XLOC_011987	Rom1	chr19:8927381-8929356	1.33811	5.26253	1.97557	5e-05	0.00163065	yes
XLOC_008058	Smarcd1	chr15:99702286-99713995	2.85965	11.1902	1.96833	5e-05	0.00163065	yes
XLOC_015935	Col15a1	chr4:47208011-47313165	0.992154	3.85366	1.95759	5e-05	0.00163065	yes
XLOC_023527	Fgl1	chr8:41191433-41217954	199.247	766.843	1.94438	5e-05	0.00163065	yes
XLOC_021447	Cdc42ep5,Leng9	chr7:4148178-4164766	8.21087	31.5116	1.94028	5e-05	0.00163065	yes
XLOC_009155	Sdf2l1	chr16:17130137-17132383	12.8728	48.9805	1.92789	5e-05	0.00163065	yes
XLOC_008644	Csad	chr15:102176997-102215746	23.2915	86.7699	1.89739	5e-05	0.00163065	yes
XLOC_012194	Got1	chr19:43499752-43524605	146.262	540.847	1.88666	5e-05	0.00163065	yes
XLOC_023438	Tpte	chr8:22283440-22374971	0.734838	2.71617	1.88608	5e-05	0.00163065	yes
XLOC_021909	Atf5	chr7:44812255-44849079	182.497	667.151	1.87014	5e-05	0.00163065	yes
XLOC_000426	Golt1a,Kiss1	chr1:133309588-133330100	9.83428	35.7378	1.86156	5e-05	0.00163065	yes
XLOC_023647	Abhd8	chr8:71456699-71463657	1.35609	4.87855	1.847	5e-05	0.00163065	yes
XLOC_012588	-	chr2:43688746-43693408	1.69014	6.07717	1.84626	5e-05	0.00163065	yes
XLOC_015164	Cyp7b1	chr3:18071949-18243913	29.5449	105.275	1.83318	5e-05	0.00163065	yes
XLOC_015993	Orm1,Orm2,Orm3	chr4:63344431-63365877	689.481	2450.32	1.82939	5e-05	0.00163065	yes
XLOC_002117	Gls2	chr10:128194634-128211794	247.051	877.857	1.82918	5e-05	0.00163065	yes
XLOC_005000	Rad51b	chr12:79297281-79814690	3.77892	13.4141	1.8277	5e-05	0.00163065	yes
XLOC_022468	Sult1a1	chr7:126649308-126676658	296.188	1049.32	1.82487	5e-05	0.00163065	yes
XLOC_011860	Grk5	chr19:60889748-61097367	0.918096	3.24486	1.82144	5e-05	0.00163065	yes
XLOC_001500	G0s2	chr1:193272159-193273188	75.012	263.839	1.81446	5e-05	0.00163065	yes
XLOC_016773	Mup21	chr4:62147831-62150841	140.303	487.76	1.79763	5e-05	0.00163065	yes
XLOC_000270	Dis3l2	chr1:86703803-87050097	7.36862	25.5589	1.79436	5e-05	0.00163065	yes
XLOC_024864	Dpy19l1	chr9:24411772-24503199	10.3518	35.6348	1.7834	5e-05	0.00163065	yes
XLOC_009303	Gtf2e1	chr16:37509795-37539769	2.79985	9.61189	1.77947	5e-05	0.00163065	yes
XLOC_020083	Atp2b2	chr6:113745667-114042080	0.420294	1.43644	1.77302	5e-05	0.00163065	yes
XLOC_013674	Gtdc1	chr2:44564414-44920670	3.1091	10.5961	1.76896	5e-05	0.00163065	yes
XLOC_020593	Cyp2a4	chr7:26307191-26315088	5.25719	17.7899	1.7587	5e-05	0.00163065	yes
XLOC_023009	Mcm5	chr8:75109527-75128439	0.721286	2.43869	1.75747	5e-05	0.00163065	yes
XLOC_008287	St3gal1	chr15:67102874-67176882	10.8498	36.5881	1.7537	5e-05	0.00163065	yes
XLOC_016323	Stmn1	chr4:134468319-134473843	5.74637	19.323	1.74959	5e-05	0.00163065	yes
XLOC_021866	-	chr7:37202351-37205440	2.41795	8.07063	1.7389	5e-05	0.00163065	yes
XLOC_022574	Fuom	chr7:140099469-140102406	38.2554	125.796	1.71736	5e-05	0.00163065	yes
XLOC_010203	Slc22a3	chr17:12419973-12507781	1.23078	4.03003	1.71122	5e-05	0.00163065	yes
XLOC_002142	-	chr10:128971032-128979392	2.27317	7.39282	1.70142	5e-05	0.00163065	yes
XLOC_011653	Vldlr	chr19:27217019-27254231	0.745552	2.4181	1.69749	5e-05	0.00163065	yes
XLOC_001385	Apcs	chr1:172893960-172895055	57.5267	186.441	1.69642	5e-05	0.00163065	yes
XLOC_002834	Wdr92	chr11:17211892-17235200	11.1893	35.9694	1.68465	5e-05	0.00163065	yes
XLOC_008890	Hgd	chr16:37580152-37632026	374.209	1200.06	1.68119	5e-05	0.00163065	yes
XLOC_012323	Usp6nl	chr2:6322267-6446390	2.20781	7.04046	1.67306	5e-05	0.00163065	yes
XLOC_016713	Acnat2	chr4:49379397-49408151	11.5356	36.7733	1.67257	5e-05	0.00163065	yes
XLOC_013457	Proser2	chr2:6098499-6130192	4.05232	12.7655	1.65543	5e-05	0.00163065	yes
XLOC_024563	Slco2a1	chr9:102988779-103090496	10.5272	33.0071	1.64866	5e-05	0.00163065	yes
XLOC_018719	Asl	chr5:130011502-130024331	262.873	822.589	1.6458	5e-05	0.00163065	yes
XLOC_016339	Id3	chr4:136143807-136145392	20.6109	64.1307	1.63761	5e-05	0.00163065	yes
XLOC_002073	Avpr1a	chr10:122441208-122455670	5.45827	16.9528	1.63501	5e-05	0.00163065	yes
XLOC_021928	Flt3l	chr7:45131152-45136432	5.98465	18.5119	1.62911	5e-05	0.00163065	yes
XLOC_022537	Oat	chr7:132557474-132576398	372.246	1144.82	1.6208	5e-05	0.00163065	yes
XLOC_007984	Ttc38	chr15:85832303-85858822	18.0667	54.8961	1.60337	5e-05	0.00163065	yes
XLOC_013451	Camk1d	chr2:5293456-5714664	6.65026	20.1997	1.60285	5e-05	0.00163065	yes
XLOC_021795	Lrfn3	chr7:30355513-30362772	1.95542	5.93521	1.60182	5e-05	0.00163065	yes
XLOC_019689	Aass	chr6:23072172-23132986	110.862	335.887	1.59921	5e-05	0.00163065	yes
XLOC_000428	Etnk2	chr1:133363571-133380319	160.663	484.517	1.59251	5e-05	0.00163065	yes
XLOC_001066	Hes6	chr1:91411482-91413432	39.1354	117.909	1.59113	5e-05	0.00163065	yes
XLOC_021333	Lhpp	chr7:132610642-132706421	47.5929	143.121	1.58842	5e-05	0.00163065	yes
XLOC_016701	Gabbr2	chr4:46662185-46991852	8.33236	25.0486	1.58793	5e-05	0.00163065	yes
XLOC_021924	Rpl13a	chr7:45125562-45128758	188.489	563.17	1.57909	5e-05	0.00163065	yes
XLOC_005788	Slc17a1	chr13:23865964-23895730	4.33757	12.8965	1.57202	5e-05	0.00163065	yes
XLOC_001018	Irs1	chr1:82233104-82291439	3.16066	9.38589	1.57027	5e-05	0.00163065	yes
XLOC_010653	Lrg1	chr17:56119677-56121946	339.126	999.695	1.55967	5e-05	0.00163065	yes
XLOC_009694	Spsb3	chr17:24886673-24892147	6.05199	17.7508	1.5524	5e-05	0.00163065	yes
XLOC_003529	G6pc	chr11:101367729-101377903	50.8167	148.889	1.55087	5e-05	0.00163065	yes
XLOC_016606	Pnrc1	chr4:33245405-33248787	27.0728	79.2119	1.54887	5e-05	0.00163065	yes
XLOC_000679	Susd4	chr1:182763999-182896595	3.67578	10.7179	1.5439	5e-05	0.00163065	yes
XLOC_023236	Aars,Exosc6	chr8:111033881-111057599	37.8963	110.148	1.53931	5e-05	0.00163065	yes
XLOC_010286	1600002H07Rik	chr17:24215055-24220879	36.7292	105.762	1.52582	5e-05	0.00163065	yes
XLOC_014823	Them4	chr3:94310131-94332532	7.11174	20.3964	1.52004	5e-05	0.00163065	yes
XLOC_003947	Leap2	chr11:53422180-53423136	49.2147	140.087	1.50916	5e-05	0.00163065	yes
XLOC_023630	Mpv17l2	chr8:70754678-70760947	14.009	39.7702	1.50533	5e-05	0.00163065	yes
XLOC_012045	Dtx4	chr19:12466335-12501996	2.06515	5.83618	1.49878	5e-05	0.00163065	yes
XLOC_012873	Abtb2	chr2:103566309-103718423	1.60577	4.51867	1.49263	5e-05	0.00163065	yes
XLOC_006347	-	chr13:37656642-37667593	4.54293	12.745	1.48823	5e-05	0.00163065	yes
XLOC_021754	Supt5	chr7:28314893-28341246	16.2051	45.2963	1.48295	5e-05	0.00163065	yes
XLOC_022593	Ifitm2	chr7:140954472-140965131	204.837	570.138	1.47683	5e-05	0.00163065	yes
XLOC_003533	Rnd2	chr11:101468178-101471842	11.5601	32.0939	1.47314	5e-05	0.00163065	yes
XLOC_003556	Grn	chr11:102430321-102436809	73.4064	203.787	1.47309	5e-05	0.00163065	yes
XLOC_011151	Crem	chr18:3266353-3366863	5.21848	14.4564	1.47001	5e-05	0.00163065	yes
XLOC_009027	Mrap	chr16:90738154-90749778	47.119	130.377	1.46831	5e-05	0.00163065	yes
XLOC_009290	Fam162a	chr16:36043843-36092118	71.1356	196.151	1.46332	5e-05	0.00163065	yes
XLOC_001715	Ppa1	chr10:61648581-61675450	95.2065	261.563	1.45803	5e-05	0.00163065	yes
XLOC_018718	Gusb	chr5:129989020-130002878	9.13461	25.0878	1.45757	5e-05	0.00163065	yes
XLOC_010652	Plin5	chr17:56111600-56117548	29.4559	80.5728	1.45174	5e-05	0.00163065	yes
XLOC_000550	Creg1	chr1:165763779-165775310	167.323	457.285	1.45045	5e-05	0.00163065	yes
XLOC_026494	Acsl4	chrX:142317992-142390535	9.09718	24.5005	1.42932	5e-05	0.00163065	yes
XLOC_012204	Cwf19l1	chr19:44107716-44135876	3.96628	10.6003	1.41825	5e-05	0.00163065	yes
XLOC_026508	Tmem29	chrX:150397772-150459150	4.16212	11.0782	1.41234	5e-05	0.00163065	yes
XLOC_025095	1700017B05Rik	chr9:57252321-57262599	2.39618	6.3365	1.40295	5e-05	0.00163065	yes
XLOC_016399	Arhgef19	chr4:141239574-141257720	16.9093	44.7094	1.40276	5e-05	0.00163065	yes
XLOC_000696	Slc30a10	chr1:185447115-185468762	4.09905	10.8174	1.39999	5e-05	0.00163065	yes
XLOC_001133	Tmem37	chr1:120067376-120073780	29.7664	78.3669	1.39656	5e-05	0.00163065	yes
XLOC_021820	Hamp	chr7:30942368-30944017	446.866	1175.47	1.39532	5e-05	0.00163065	yes
XLOC_023439	Slc25a15	chr8:22375499-22400061	60.3105	158.621	1.3951	5e-05	0.00163065	yes
XLOC_003815	Slc1a4	chr11:20302179-20332713	1.39275	3.64831	1.38929	5e-05	0.00163065	yes
XLOC_010376	Ppil1	chr17:29250834-29263971	8.77651	22.8835	1.38259	5e-05	0.00163065	yes
XLOC_010331	Fam195a	chr17:25863697-25868738	28.2148	73.5226	1.38173	5e-05	0.00163065	yes
XLOC_006332	Tubb2a	chr13:34074279-34078008	26.0776	67.7155	1.37668	5e-05	0.00163065	yes
XLOC_010481	Apom	chr17:35128996-35132029	136.988	355.136	1.37432	5e-05	0.00163065	yes
XLOC_020149	Clstn3	chr6:124430755-124464784	12.7484	32.9912	1.37176	5e-05	0.00163065	yes
XLOC_009120	Litaf	chr16:10959272-10993121	26.0721	67.3917	1.37006	5e-05	0.00163065	yes
XLOC_003297	Rab11fip4	chr11:79591211-79698086	1.13521	2.91624	1.36114	5e-05	0.00163065	yes
XLOC_002716	Rpl41	chr10:128548109-128549168	569.927	1457.37	1.35452	5e-05	0.00163065	yes
XLOC_024306	Idh3a	chr9:54586480-54604662	9.06017	23.1339	1.3524	5e-05	0.00163065	yes
XLOC_022373	St5	chr7:109523910-109617147	8.48243	21.6582	1.35236	5e-05	0.00163065	yes
XLOC_022939	Tm6sf2	chr8:70072906-70080052	29.6311	75.2036	1.34369	5e-05	0.00163065	yes
XLOC_005913	Gadd45g	chr13:51846674-51848474	9.69936	24.4693	1.33501	5e-05	0.00163065	yes
XLOC_011577	Mpeg1	chr19:12460751-12465334	10.3192	25.9053	1.32792	5e-05	0.00163065	yes
XLOC_022970	Mrpl34	chr8:71464925-71465753	57.7919	143.804	1.31517	5e-05	0.00163065	yes
XLOC_015724	Lmo4	chr3:144188529-144205255	7.10639	17.651	1.31256	5e-05	0.00163065	yes
XLOC_017972	Mdh2	chr5:135778648-135790386	155.285	385.43	1.31156	5e-05	0.00163065	yes
XLOC_001318	Atp1b1	chr1:164307674-164458355	24.2691	59.8951	1.30332	5e-05	0.00163065	yes
XLOC_011480	Slc25a45	chr19:5878465-5885768	10.248	25.2403	1.30038	5e-05	0.00163065	yes
XLOC_009751	Ppard	chr17:28232753-28301469	2.67927	6.59107	1.29867	5e-05	0.00163065	yes
XLOC_015597	Gstm7	chr3:107926333-107931745	58.5186	143.658	1.29567	5e-05	0.00163065	yes
XLOC_024406	Fam96a	chr9:66126610-66138968	22.4651	54.8529	1.28788	5e-05	0.00163065	yes
XLOC_008848	Tfrc	chr16:32608861-32632794	2.54747	6.22001	1.28785	5e-05	0.00163065	yes
XLOC_008608	Smagp	chr15:100621339-100637346	24.428	59.1236	1.2752	5e-05	0.00163065	yes
XLOC_016181	Tmem53	chr4:117251988-117268580	19.2585	46.5515	1.27333	5e-05	0.00163065	yes
XLOC_001947	Hal	chr10:93488767-93521260	107.575	259.308	1.26933	5e-05	0.00163065	yes
XLOC_007839	Zfp707	chr15:75969143-75975865	12.1676	29.2996	1.26783	5e-05	0.00163065	yes
XLOC_003546	Nags	chr11:102145512-102149528	25.485	61.3349	1.26706	5e-05	0.00163065	yes
XLOC_016690	Shb	chr4:45423275-45530828	15.2155	36.4681	1.26109	5e-05	0.00163065	yes
XLOC_005325	Id2	chr12:25093798-25096092	61.445	147.12	1.25962	5e-05	0.00163065	yes
XLOC_008662	Itga5	chr15:103344285-103366748	3.49671	8.28092	1.24379	5e-05	0.00163065	yes
XLOC_003242	Rtn4rl1	chr11:75193992-75267762	3.21234	7.57419	1.23747	5e-05	0.00163065	yes
XLOC_002246	Enpp3	chr10:24772975-24842833	24.8238	58.5235	1.23729	5e-05	0.00163065	yes
XLOC_021602	Foxa3	chr7:19013280-19023543	11.6646	27.4133	1.23274	5e-05	0.00163065	yes
XLOC_003760	Uqcr10	chr11:4701967-4704357	195.896	451.593	1.20493	5e-05	0.00163065	yes
XLOC_010411	Pglyrp2	chr17:32412460-32424167	44.84	103.323	1.2043	5e-05	0.00163065	yes
XLOC_010997	Gm5506	chr18:47922840-48107980	75.4945	173.519	1.20065	5e-05	0.00163065	yes
XLOC_018980	Snd1	chr6:28480347-28888832	40.5129	92.5852	1.1924	5e-05	0.00163065	yes
XLOC_001889	Tle2	chr10:81574629-81590845	5.67924	12.9767	1.19215	5e-05	0.00163065	yes
XLOC_020192	Tspan9	chr6:127961395-128143581	8.47117	19.2828	1.18669	5e-05	0.00163065	yes
XLOC_018750	Tmem120a	chr5:135735489-135744260	53.1333	120.616	1.18274	5e-05	0.00163065	yes
XLOC_023449	Agpat6	chr8:23172945-23208453	36.048	81.808	1.18233	5e-05	0.00163065	yes
XLOC_001525	Esr1	chr10:4611699-5005614	1.90679	4.29853	1.1727	5e-05	0.00163065	yes
XLOC_009136	Ube2v2	chr16:15550985-15594518	2.64083	5.94979	1.17185	5e-05	0.00163065	yes
XLOC_013666	Rpl35	chr2:38998308-39005131	314.133	707.533	1.17142	5e-05	0.00163065	yes
XLOC_011533	B3gat3	chr19:8920392-8927236	20.1696	45.0981	1.16089	5e-05	0.00163065	yes
XLOC_015400	Efna1	chr3:89271729-89280951	25.2839	56.0983	1.14974	5e-05	0.00163065	yes
XLOC_018628	Hspb8	chr5:116408494-116422864	94.4517	206.335	1.12734	5e-05	0.00163065	yes
XLOC_023294	Zfpm1	chr8:122282140-122337247	15.6747	34.0449	1.11901	5e-05	0.00163065	yes
XLOC_013244	Lbp	chr2:158306492-158332852	41.4868	90.0756	1.11849	5e-05	0.00163065	yes
XLOC_010656	Dpp9	chr17:56186622-56218889	14.1229	30.4669	1.10921	5e-05	0.00163065	yes
XLOC_002630	Tmem19	chr10:115340739-115362482	29.3268	62.4664	1.09086	5e-05	0.00163065	yes
XLOC_013333	Cebpb	chr2:167688914-167690418	61.6372	30.48	-1.01594	5e-05	0.00163065	yes
XLOC_012198	Dnmbp	chr19:43846743-43940198	10.4943	5.09012	-1.04384	5e-05	0.00163065	yes
XLOC_007803	Trib1	chr15:59648653-59657263	15.4941	7.28913	-1.0879	5e-05	0.00163065	yes
XLOC_012169	Sorbs1	chr19:40291839-40513812	20.4478	9.54966	-1.09842	5e-05	0.00163065	yes
XLOC_002020	Phlda1	chr10:111506285-111508649	39.2616	17.4521	-1.16971	5e-05	0.00163065	yes
XLOC_024793	4931406C07Rik	chr9:15283336-15357788	71.3913	31.2983	-1.18967	5e-05	0.00163065	yes
XLOC_007982	Ppara	chr15:85735563-85811697	44.2691	19.3592	-1.19328	5e-05	0.00163065	yes
XLOC_012266	Gpam	chr19:55067447-55127346	72.0182	31.3943	-1.19786	5e-05	0.00163065	yes
XLOC_002320	Aim1	chr10:43950306-44004846	4.45802	1.93955	-1.20068	5e-05	0.00163065	yes
XLOC_000481	Ivns1abp	chr1:151343988-151364445	45.0153	19.5535	-1.20299	5e-05	0.00163065	yes
XLOC_024638	Ip6k2	chr9:108783813-108806336	28.5354	12.3595	-1.20713	5e-05	0.00163065	yes
XLOC_015335	Lrat	chr3:82876704-82943638	4.64991	2.01365	-1.20739	5e-05	0.00163065	yes
XLOC_023171	Ces3b	chr8:105083754-105093591	86.2296	36.7483	-1.23051	5e-05	0.00163065	yes
XLOC_000469	F13b	chr1:139501706-139523756	63.6981	27.1428	-1.23068	5e-05	0.00163065	yes
XLOC_023386	Col4a1	chr8:11198422-11312826	4.66171	1.98558	-1.2313	5e-05	0.00163065	yes
XLOC_001635	Ddo	chr10:40630010-40649931	6.70267	2.84843	-1.23457	5e-05	0.00163065	yes
XLOC_020599	Cyp2a12	chr7:27029089-27036815	227.438	95.7192	-1.24859	5e-05	0.00163065	yes
XLOC_013497	Hnmt	chr2:24002912-24049379	20.1048	8.44771	-1.25091	5e-05	0.00163065	yes
XLOC_018174	Reln	chr5:21884453-22344705	4.69859	1.96567	-1.25721	5e-05	0.00163065	yes
XLOC_024237	Slc37a4	chr9:44398175-44402965	72.3908	30.0001	-1.27084	5e-05	0.00163065	yes
XLOC_008976	Gbe1	chr16:70313948-70569720	42.6568	17.6743	-1.27112	5e-05	0.00163065	yes
XLOC_020024	Nup210	chr6:91013066-91116826	2.72299	1.12567	-1.27441	5e-05	0.00163065	yes
XLOC_016485	Klhl21	chr4:152008890-152017677	15.1648	6.2071	-1.28873	5e-05	0.00163065	yes
XLOC_007534	Slc25a37	chr14:69241844-69285103	10.9744	4.475	-1.29418	5e-05	0.00163065	yes
XLOC_002414	Gstt2	chr10:75831458-75837359	63.1463	25.5827	-1.30353	5e-05	0.00163065	yes
XLOC_005700	Nid1	chr13:13437601-13512275	2.96725	1.18824	-1.3203	5e-05	0.00163065	yes
XLOC_023168	Ces2g	chr8:104961708-104969537	15.1933	5.99313	-1.34205	5e-05	0.00163065	yes
XLOC_021346	Mgmt	chr7:136894559-137130308	26.1498	10.2133	-1.35635	5e-05	0.00163065	yes
XLOC_016154	Cyp4a10	chr4:115518286-115533651	188.135	73.3482	-1.35894	5e-05	0.00163065	yes
XLOC_017015	Mfsd2a	chr4:122946850-122961188	102.309	39.7451	-1.36409	5e-05	0.00163065	yes
XLOC_006172	Akr1c20	chr13:4486957-4523360	51.9203	20.1675	-1.36426	5e-05	0.00163065	yes
XLOC_021967	Saa4	chr7:46727998-46732627	171	66.0009	-1.37344	5e-05	0.00163065	yes
XLOC_018164	Cd36	chr5:17781689-17888959	30.001	11.543	-1.37799	5e-05	0.00163065	yes
XLOC_013213	Acss2	chr2:155518042-155562743	91.1636	34.9077	-1.38491	5e-05	0.00163065	yes
XLOC_019197	Abcg2	chr6:58596671-58692451	25.4168	9.59762	-1.40503	5e-05	0.00163065	yes
XLOC_023012	Nr3c2	chr8:76749086-77245171	2.64031	0.990519	-1.41445	5e-05	0.00163065	yes
XLOC_008214	Klf10	chr15:38294412-38300707	9.79764	3.64819	-1.42525	5e-05	0.00163065	yes
XLOC_023403	Rasa3	chr8:13567110-13677596	4.20267	1.56111	-1.42873	5e-05	0.00163065	yes
XLOC_012167	Cyp2c70	chr19:40153360-40187326	133.258	49.3649	-1.43266	5e-05	0.00163065	yes
XLOC_017193	Klhdc7a	chr4:139962172-139968026	6.01452	2.22213	-1.4365	5e-05	0.00163065	yes
XLOC_001646	Sesn1	chr10:41810573-41908436	5.70817	2.09067	-1.44906	5e-05	0.00163065	yes
XLOC_020848	Tmem86a	chr7:47050639-47054776	18.26	6.67212	-1.45247	5e-05	0.00163065	yes
XLOC_007721	Myo10	chr15:25622549-25813671	5.34268	1.94978	-1.45425	5e-05	0.00163065	yes
XLOC_000975	Igfbp5	chr1:72858064-72874865	3.39435	1.23457	-1.45913	5e-05	0.00163065	yes
XLOC_007789	Col14a1	chr15:55307646-55520803	8.24283	2.97471	-1.47039	5e-05	0.00163065	yes
XLOC_013076	Prnp	chr2:131909927-131938431	14.5607	5.22931	-1.47739	5e-05	0.00163065	yes
XLOC_010093	Lpin2	chr17:71183562-71249818	75.8597	27.1637	-1.48166	5e-05	0.00163065	yes
XLOC_006602	Hmgcr	chr13:96648961-96670936	36.5087	12.9994	-1.48979	5e-05	0.00163065	yes
XLOC_012928	Fmn1	chr2:113220186-113716767	1.67543	0.595318	-1.4928	5e-05	0.00163065	yes
XLOC_003169	Slc16a11	chr11:70213655-70216414	7.58154	2.68886	-1.4955	5e-05	0.00163065	yes
XLOC_023636	Arrdc2	chr8:70835137-70839720	10.9025	3.82669	-1.51049	5e-05	0.00163065	yes
XLOC_017443	-	chr5:28044204-28056031	2.17196	0.760331	-1.5143	5e-05	0.00163065	yes
XLOC_014548	Slc2a2	chr3:28697835-28731523	103.647	36.0815	-1.52235	5e-05	0.00163065	yes
XLOC_000175	Nrp2	chr1:62703316-62818692	2.35261	0.816599	-1.52656	5e-05	0.00163065	yes
XLOC_023120	Herpud1	chr8:94386499-94395358	255.297	88.2673	-1.53223	5e-05	0.00163065	yes
XLOC_014830	Selenbp2	chr3:94693568-94704406	9.07018	3.13039	-1.53479	5e-05	0.00163065	yes
XLOC_021565	2810007J24Rik	chr7:14410685-14446790	250.21	85.1397	-1.55523	5e-05	0.00163065	yes
XLOC_023166	Ces2e	chr8:104926176-104934672	95.2817	32.2718	-1.56193	5e-05	0.00163065	yes
XLOC_019388	Bhlhe40	chr6:108577038-108666925	42.4462	14.3761	-1.56196	5e-05	0.00163065	yes
XLOC_012679	Pdk1	chr2:71873271-71903858	16.5834	5.47868	-1.59784	5e-05	0.00163065	yes
XLOC_023372	Slc10a2	chr8:5083245-5105370	5.88716	1.91704	-1.61869	5e-05	0.00163065	yes
XLOC_019470	Gm10319	chr6:122136627-122151052	16.3312	5.29726	-1.62432	5e-05	0.00163065	yes
XLOC_025599	Rgn	chrX:20549693-20562090	551.923	178.833	-1.62585	5e-05	0.00163065	yes
XLOC_023751	Ces1d	chr8:93166071-93197804	108.314	34.0024	-1.67151	5e-05	0.00163065	yes
XLOC_018862	Cyp3a25	chr5:145976252-146009618	212.197	66.5591	-1.67269	5e-05	0.00163065	yes
XLOC_014194	Gpcpd1	chr2:132529082-132578248	22.0421	6.81721	-1.69301	5e-05	0.00163065	yes
XLOC_007086	Tsc22d1	chr14:76415820-76507766	23.6857	7.30862	-1.69635	5e-05	0.00163065	yes
XLOC_016855	Jun	chr4:95049035-95052222	5.28045	1.62853	-1.69709	5e-05	0.00163065	yes
XLOC_001102	Rnf152	chr1:105276916-105356710	3.83789	1.18041	-1.70102	5e-05	0.00163065	yes
XLOC_019880	Fam13a	chr6:58933535-59024502	10.4571	3.21456	-1.70179	5e-05	0.00163065	yes
XLOC_003796	Igfbp3	chr11:7206090-7213923	12.0391	3.69562	-1.70384	5e-05	0.00163065	yes
XLOC_001587	Vnn1	chr10:23894687-23905343	31.6115	9.68809	-1.70617	5e-05	0.00163065	yes
XLOC_024595	Cish	chr9:107296688-107301961	5.39955	1.64923	-1.71105	5e-05	0.00163065	yes
XLOC_012148	4931408D14Rik	chr19:37254677-37264106	9.71869	2.94523	-1.72238	5e-05	0.00163065	yes
XLOC_016550	Cyp7a1	chr4:6261898-6275682	8.96461	2.68814	-1.73763	5e-05	0.00163065	yes
XLOC_011265	Spry4	chr18:38586264-38601268	3.98541	1.18479	-1.7501	5e-05	0.00163065	yes
XLOC_012135	Slc16a12	chr19:34665115-34748512	9.34532	2.7563	-1.76151	5e-05	0.00163065	yes
XLOC_014267	Trib3	chr2:152337424-152344060	8.22021	2.41822	-1.76523	5e-05	0.00163065	yes
XLOC_023159	Ces2a	chr8:104734002-104741634	72.4838	20.8943	-1.79455	5e-05	0.00163065	yes
XLOC_007927	Tef	chr15:81802672-81827034	36.6812	10.5129	-1.80287	5e-05	0.00163065	yes
XLOC_021741	Ltbp4	chr7:27305132-27337612	10.506	2.98461	-1.8156	5e-05	0.00163065	yes
XLOC_011580	Gm4952	chr19:12599953-12628326	55.0579	15.3949	-1.8385	5e-05	0.00163065	yes
XLOC_024261	Apoa4	chr9:46240843-46243458	1681.32	455.566	-1.88386	5e-05	0.00163065	yes
XLOC_000791	Gm4956	chr1:21285245-21300028	13.0527	3.5359	-1.8842	5e-05	0.00163065	yes
XLOC_000368	Serpinb8	chr1:107589932-107609712	2.60349	0.704507	-1.88576	5e-05	0.00163065	yes
XLOC_016667	Tpm2	chr4:43514711-43523595	11.2459	3.02827	-1.89284	5e-05	0.00163065	yes
XLOC_001067	Per2	chr1:91415981-91459328	5.73572	1.53317	-1.90346	5e-05	0.00163065	yes
XLOC_012626	Upp2	chr2:58754866-58793107	176.619	47.0478	-1.90844	5e-05	0.00163065	yes
XLOC_020974	Nox4	chr7:87246559-87398762	10.4728	2.78541	-1.91069	5e-05	0.00163065	yes
XLOC_008872	Sema5b	chr16:35541361-35664258	1.38477	0.365719	-1.92084	5e-05	0.00163065	yes
XLOC_012546	Gsn	chr2:35256358-35307902	10.2805	2.71103	-1.92299	5e-05	0.00163065	yes
XLOC_015991	Col27a1	chr4:63215411-63334990	3.39253	0.884404	-1.93958	5e-05	0.00163065	yes
XLOC_000050	-	chr1:27884009-27904905	5.69955	1.47321	-1.95189	5e-05	0.00163065	yes
XLOC_021378	Cyp2e1	chr7:140763831-140774977	4563.57	1168.76	-1.96518	5e-05	0.00163065	yes
XLOC_010988	-	chr18:46643172-46645980	3.54961	0.900059	-1.97957	5e-05	0.00163065	yes
XLOC_023381	B930025P03Rik	chr8:10870350-10892085	3.94665	0.994566	-1.98849	5e-05	0.00163065	yes
XLOC_013471	Itga8	chr2:12106659-12312315	1.14367	0.288166	-1.9887	5e-05	0.00163065	yes
XLOC_000664	9130409I23Rik	chr1:181035607-181060744	4.50931	1.09913	-2.03655	5e-05	0.00163065	yes
XLOC_018933	Col1a2	chr6:4505696-4541543	3.08437	0.733568	-2.07197	5e-05	0.00163065	yes
XLOC_010987	-	chr18:46628676-46643013	6.51582	1.53709	-2.08374	5e-05	0.00163065	yes
XLOC_004593	Cpsf4l	chr11:113698169-113710017	4.4038	1.03688	-2.08651	5e-05	0.00163065	yes
XLOC_002696	Inhbe	chr10:127349401-127351772	30.7874	7.24055	-2.08817	5e-05	0.00163065	yes
XLOC_001061	Col6a3	chr1:90766859-90843971	1.39995	0.323999	-2.11131	5e-05	0.00163065	yes
XLOC_017921	Aacs	chr5:125475872-125518610	19.3712	4.47741	-2.11318	5e-05	0.00163065	yes
XLOC_010851	Dsg1b,Dsg1c	chr18:20222862-20409741	3.94725	0.91139	-2.11471	5e-05	0.00163065	yes
XLOC_013569	-	chr2:27572613-27581285	1.14204	0.263005	-2.11846	5e-05	0.00163065	yes
XLOC_000129	Coq10b	chr1:55052769-55072702	13.4158	3.07758	-2.12406	5e-05	0.00163065	yes
XLOC_015005	Fabp2	chr3:122882591-122924116	137.38	30.744	-2.15979	5e-05	0.00163065	yes
XLOC_005862	-	chr13:41236039-41243594	5.6402	1.25643	-2.16642	5e-05	0.00163065	yes
XLOC_004337	Abcc3	chr11:94343294-94392976	88.8382	19.7275	-2.17097	5e-05	0.00163065	yes
XLOC_002705	Hsd17b6	chr10:127990935-128007758	155.828	34.3551	-2.18136	5e-05	0.00163065	yes
XLOC_019434	8430408G22Rik	chr6:116633007-116673836	115.51	25.4438	-2.18263	5e-05	0.00163065	yes
XLOC_007900	Maff	chr15:79347677-79359076	5.18376	1.11254	-2.22013	5e-05	0.00163065	yes
XLOC_010906	Egr1	chr18:34861206-34864956	8.93204	1.88925	-2.24118	5e-05	0.00163065	yes
XLOC_000321	Gpc1	chr1:92831647-92902906	15.7069	3.22998	-2.2818	5e-05	0.00163065	yes
XLOC_007476	Phf11c,Setdb2	chr14:59380780-59440877	18.3617	3.68763	-2.31593	5e-05	0.00163065	yes
XLOC_013047	Slc20a1	chr2:129198772-129211612	21.429	4.28979	-2.32058	5e-05	0.00163065	yes
XLOC_005307	Lpin1	chr12:16535668-16589870	76.0536	15.1847	-2.32439	5e-05	0.00163065	yes
XLOC_002559	Slc17a8	chr10:89574019-89632258	3.51302	0.69929	-2.32875	5e-05	0.00163065	yes
XLOC_001406	Grem2	chr1:174833784-174921819	3.32947	0.662232	-2.32988	5e-05	0.00163065	yes
XLOC_008812	-	chr16:23988996-23994907	2.17619	0.427576	-2.34755	5e-05	0.00163065	yes
XLOC_017376	Abcb1a	chr5:8660091-8748570	0.960331	0.185167	-2.37471	5e-05	0.00163065	yes
XLOC_010788	-	chr17:86703128-86710582	4.81667	0.920731	-2.38718	5e-05	0.00163065	yes
XLOC_014513	Fabp5	chr3:10012584-10016610	12.8397	2.43215	-2.40031	5e-05	0.00163065	yes
XLOC_017640	Stap1	chr5:86071827-86104795	3.81963	0.717562	-2.41226	5e-05	0.00163065	yes
XLOC_014652	Sucnr1	chr3:60081848-60087566	21.23	3.90885	-2.44129	5e-05	0.00163065	yes
XLOC_018087	Cyp3a59	chr5:146079257-146113694	11.9788	2.17332	-2.46251	5e-05	0.00163065	yes
XLOC_000116	Col3a1	chr1:45311537-45349706	7.48436	1.35506	-2.46552	5e-05	0.00163065	yes
XLOC_006284	Slc17a4	chr13:23895739-23915007	17.4795	3.16275	-2.46641	5e-05	0.00163065	yes
XLOC_022390	Lyve1	chr7:110850606-110862953	4.60613	0.829416	-2.47339	5e-05	0.00163065	yes
XLOC_001600	Ctgf	chr10:24595441-24598682	5.04338	0.90625	-2.47641	5e-05	0.00163065	yes
XLOC_012140	1500017E21Rik	chr19:36554638-36689479	40.9033	7.17838	-2.51049	5e-05	0.00163065	yes
XLOC_003615	-	chr11:110517246-110523016	1.74654	0.301029	-2.53653	5e-05	0.00163065	yes
XLOC_004425	Krt23	chr11:99477972-99493110	6.43741	1.08589	-2.56761	5e-05	0.00163065	yes
XLOC_015324	Fnip2	chr3:79345375-79567679	7.37021	1.22977	-2.58331	5e-05	0.00163065	yes
XLOC_011731	Cyp2c29	chr19:39287048-39330713	335.597	55.7191	-2.59049	5e-05	0.00163065	yes
XLOC_007957	Pnpla3	chr15:84167815-84189521	1.18212	0.195071	-2.59931	5e-05	0.00163065	yes
XLOC_021252	Aqp8	chr7:123462293-123468003	106.507	17.5486	-2.60153	5e-05	0.00163065	yes
XLOC_008800	-	chr16:23192074-23207133	11.5155	1.88031	-2.61453	5e-05	0.00163065	yes
XLOC_003614	Map2k6	chr11:110399121-110517153	5.96116	0.972392	-2.61598	5e-05	0.00163065	yes
XLOC_024229	Usp2	chr9:44067020-44095627	12.3992	2.01294	-2.62288	5e-05	0.00163065	yes
XLOC_000319	-	chr1:92710585-92722554	0.730693	0.118274	-2.62713	5e-05	0.00163065	yes
XLOC_020598	Cyp2a5	chr7:26835338-26843264	257.35	41.6023	-2.629	5e-05	0.00163065	yes
XLOC_012451	Adamtsl2	chr2:27079380-27108977	4.19153	0.673114	-2.63855	5e-05	0.00163065	yes
XLOC_016585	Atp6v0d2	chr4:19876837-19922566	1.27986	0.203927	-2.64986	5e-05	0.00163065	yes
XLOC_006561	Gpr98	chr13:81095067-81633144	2.12343	0.334023	-2.66838	5e-05	0.00163065	yes
XLOC_011718	Cyp26a1	chr19:37697797-37701536	9.26467	1.43636	-2.68932	5e-05	0.00163065	yes
XLOC_019418	Pparg	chr6:115361220-115490401	7.76489	1.18211	-2.7156	5e-05	0.00163065	yes
XLOC_005818	Foxq1	chr13:31558169-31560974	12.6415	1.90288	-2.73191	5e-05	0.00163065	yes
XLOC_019469	Mug2	chr6:122006797-122085967	104.279	15.445	-2.75523	5e-05	0.00163065	yes
XLOC_009228	-	chr16:24085013-24090159	8.359	1.22386	-2.7719	5e-05	0.00163065	yes
XLOC_022172	Thrsp	chr7:97412933-97420907	362.218	50.0029	-2.85678	5e-05	0.00163065	yes
XLOC_003417	Col1a1	chr11:94936260-94953039	3.23324	0.439238	-2.87991	5e-05	0.00163065	yes
XLOC_005591	Serpina12	chr12:104028768-104044443	5.88083	0.792902	-2.8908	5e-05	0.00163065	yes
XLOC_010207	Pnldc1	chr17:12888727-12910000	5.33421	0.705306	-2.91895	5e-05	0.00163065	yes
XLOC_020937	Blm	chr7:80453681-80535119	11.3645	1.50138	-2.92017	5e-05	0.00163065	yes
XLOC_010592	Slc22a7	chr17:46432184-46438501	9.71081	1.2816	-2.92164	5e-05	0.00163065	yes
XLOC_006037	Arrdc3	chr13:80883421-80896043	68.2854	8.8702	-2.94454	5e-05	0.00163065	yes
XLOC_008241	Enpp2	chr15:54838888-54952877	24.9218	3.14709	-2.98532	5e-05	0.00163065	yes
XLOC_020293	Slco1a1,Slco1a6	chr6:141907280-142186149	39.4551	4.85631	-3.02228	5e-05	0.00163065	yes
XLOC_004246	-	chr11:81978473-82019987	6.82357	0.776183	-3.13606	5e-05	0.00163065	yes
XLOC_019824	Osbpl3	chr6:50293326-50456170	2.52655	0.28657	-3.14021	5e-05	0.00163065	yes
XLOC_013468	Pfkfb3	chr2:11471430-11553929	3.08215	0.331165	-3.21832	5e-05	0.00163065	yes
XLOC_000553	Ildr2	chr1:166254108-166316881	3.43862	0.363775	-3.24071	5e-05	0.00163065	yes
XLOC_020591	Cyp2b9	chr7:26173408-26216636	36.0054	3.77571	-3.2534	5e-05	0.00163065	yes
XLOC_019857	Inmt	chr6:55170626-55175093	414.44	42.8838	-3.27266	5e-05	0.00163065	yes
XLOC_021185	Wee1	chr7:110119072-110143299	2.66012	0.272915	-3.28497	5e-05	0.00163065	yes
XLOC_026372	Arhgef9	chrX:95048943-95166519	1.42878	0.144929	-3.30137	5e-05	0.00163065	yes
XLOC_007786	-	chr15:54953509-54970654	2.53042	0.249719	-3.341	5e-05	0.00163065	yes
XLOC_011183	Aqp4	chr18:15389393-15403684	4.17169	0.404886	-3.36504	5e-05	0.00163065	yes
XLOC_011721	Pde6c	chr19:38132780-38183951	0.900851	0.0851007	-3.40405	5e-05	0.00163065	yes
XLOC_005338	Sntg2	chr12:30174516-30373375	2.98067	0.278288	-3.42098	5e-05	0.00163065	yes
XLOC_020851	E2f8	chr7:48866428-48914306	2.95744	0.255852	-3.53097	5e-05	0.00163065	yes
XLOC_016151	Cyp4a12a	chr4:115299045-115332815	83.1695	7.0491	-3.56055	5e-05	0.00163065	yes
XLOC_012962	Chac1	chr2:119351241-119354327	4.20742	0.342407	-3.61915	5e-05	0.00163065	yes
XLOC_021991	Csrp3	chr7:48830397-48848051	13.1674	1.06372	-3.62979	5e-05	0.00163065	yes
XLOC_023756	Ces1g	chr8:93302368-93337209	50.8087	3.72564	-3.76952	5e-05	0.00163065	yes
XLOC_014483	Chrna4	chr2:181022237-181043743	9.85666	0.699062	-3.81761	5e-05	0.00163065	yes
XLOC_023117	-	chr8:94377898-94381315	3.42759	0.242135	-3.82331	5e-05	0.00163065	yes
XLOC_015302	Rarres1	chr3:67478885-67515523	27.9076	1.87252	-3.8976	5e-05	0.00163065	yes
XLOC_020312	Bhlhe41	chr6:145858242-145865420	0.930424	0.0612177	-3.92587	5e-05	0.00163065	yes
XLOC_016152	Cyp4a12b	chr4:115411623-115439034	5.67569	0.359751	-3.97973	5e-05	0.00163065	yes
XLOC_023162	Ces2c	chr8:104847067-104854482	2.9525	0.181978	-4.0201	5e-05	0.00163065	yes
XLOC_018866	Gpr12	chr5:146581851-146600133	1.42402	0.069679	-4.3531	5e-05	0.00163065	yes
XLOC_014658	Mme	chr3:63295488-63384202	4.55446	0.219917	-4.37225	5e-05	0.00163065	yes
XLOC_005108	Serpina4-ps1	chr12:104077951-104086920	4.93646	0.233513	-4.4019	5e-05	0.00163065	yes
XLOC_017287	Per3	chr4:151003544-151044676	5.72057	0.255749	-4.48336	5e-05	0.00163065	yes
XLOC_026481	Serpina7	chrX:139079249-139085246	19.3837	0.772578	-4.64902	5e-05	0.00163065	yes
XLOC_025132	Glce	chr9:62057248-62122652	118.681	3.81869	-4.95787	5e-05	0.00163065	yes
XLOC_011733	Cyp2c37	chr19:39992423-40012243	71.3485	1.92689	-5.21054	5e-05	0.00163065	yes
XLOC_023818	Smpd3	chr8:106252547-106337988	2.43306	0.0570971	-5.41321	5e-05	0.00163065	yes
XLOC_018861	Cyp3a11	chr5:145854606-145879854	404.039	9.00242	-5.48804	5e-05	0.00163065	yes
XLOC_011734	Cyp2c50	chr19:40089650-40113955	314.482	3.44852	-6.51086	5e-05	0.00163065	yes
XLOC_012166	Cyp2c54	chr19:40037939-40073813	59.1839	0.625913	-6.5631	5e-05	0.00163065	yes
XLOC_000492	Rgs16	chr1:153740352-153745468	110.135	0.68575	-7.32738	5e-05	0.00163065	yes
XLOC_013456	-	chr2:6062205-6062862	0	0.64939	inf	0.0001	0.00300893	yes
XLOC_019019	Akr1b7	chr6:34412361-34423137	0.198373	7.47523	5.23583	0.0001	0.00300893	yes
XLOC_024657	Cspg5	chr9:110243782-110262576	0.198449	1.70534	3.10322	0.0001	0.00300893	yes
XLOC_005848	-	chr13:37542540-37549506	0.269162	2.27988	3.08241	0.0001	0.00300893	yes
XLOC_010141	Prepl	chr17:85028346-85090274	8.47069	44.9303	2.40714	0.0001	0.00300893	yes
XLOC_020071	Srgap3	chr6:112717971-112947266	0.105232	0.479568	2.18816	0.0001	0.00300893	yes
XLOC_020671	Cox7a1	chr7:30184170-30186030	5.43182	23.7141	2.12624	0.0001	0.00300893	yes
XLOC_020276	Gucy2c	chr6:136697283-136781742	0.657203	2.56921	1.96691	0.0001	0.00300893	yes
XLOC_017873	-	chr5:121690804-121708317	4.94263	16.9615	1.77891	0.0001	0.00300893	yes
XLOC_024834	S1pr5	chr9:21242916-21248443	2.07649	6.04627	1.5419	0.0001	0.00300893	yes
XLOC_001136	Marco	chr1:120474537-120505084	4.77586	12.7609	1.4179	0.0001	0.00300893	yes
XLOC_013549	Agpat2	chr2:26593056-26604417	142.969	381.419	1.41568	0.0001	0.00300893	yes
XLOC_008495	Cerk	chr15:86139100-86186141	1.11273	2.8798	1.37187	0.0001	0.00300893	yes
XLOC_016155	Cyp4a31	chr4:115563648-115579015	3.53234	8.5891	1.28188	0.0001	0.00300893	yes
XLOC_020179	Cd9	chr6:125460265-125494755	16.8101	35.8566	1.09291	0.0001	0.00300893	yes
XLOC_006941	Dcaf11	chr14:55560028-55570065	85.278	181.721	1.09148	0.0001	0.00300893	yes
XLOC_008218	Dpys	chr15:39768484-39857470	113.029	54.7738	-1.04514	0.0001	0.00300893	yes
XLOC_011752	Marveld1	chr19:42147388-42151703	10.7889	5.01781	-1.10441	0.0001	0.00300893	yes
XLOC_022563	Bnip3	chr7:138890835-138909506	119.589	54.8213	-1.12528	0.0001	0.00300893	yes
XLOC_019599	Slco1b2	chr6:141629485-141686635	263.134	117.999	-1.15702	0.0001	0.00300893	yes
XLOC_004027	Srebf1	chr11:60105012-60220604	85.7589	37.9339	-1.1768	0.0001	0.00300893	yes
XLOC_014657	Arhgef26	chr3:62338776-62462221	7.35429	3.2117	-1.19525	0.0001	0.00300893	yes
XLOC_001278	Ralgps2	chr1:156804165-156939626	2.8677	1.21715	-1.23639	0.0001	0.00300893	yes
XLOC_021037	Fchsd2	chr7:101108754-101284405	6.6258	2.79228	-1.24665	0.0001	0.00300893	yes
XLOC_020292	Slco1a4	chr6:141805439-141856290	28.0098	11.5592	-1.27689	0.0001	0.00300893	yes
XLOC_023453	1810011O10Rik	chr8:24437180-24439497	13.4535	5.51626	-1.28621	0.0001	0.00300893	yes
XLOC_014069	Bmf	chr2:118528756-118549678	2.60348	0.887207	-1.5531	0.0001	0.00300893	yes
XLOC_000057	Rab23	chr1:33719895-33742564	2.41838	0.753507	-1.68235	0.0001	0.00300893	yes
XLOC_005823	Serpinb9	chr13:33004540-33017955	2.43153	0.749211	-1.69842	0.0001	0.00300893	yes
XLOC_002663	Tbc1d30	chr10:121263819-121311189	1.31867	0.379552	-1.79671	0.0001	0.00300893	yes
XLOC_009587	Smoc2	chr17:14279505-14404790	2.64781	0.745521	-1.82848	0.0001	0.00300893	yes
XLOC_002968	Adamts2	chr11:50602084-50804049	2.04876	0.561968	-1.86619	0.0001	0.00300893	yes
XLOC_016263	-	chr4:127522405-127532885	6.77999	1.83924	-1.88217	0.0001	0.00300893	yes
XLOC_017544	Cc2d2a	chr5:43662378-43740970	1.14074	0.306912	-1.89407	0.0001	0.00300893	yes
XLOC_005565	Fbln5	chr12:101746564-101819119	0.874921	0.219084	-1.99767	0.0001	0.00300893	yes
XLOC_007078	-	chr14:75801363-75804830	2.31832	0.577998	-2.00394	0.0001	0.00300893	yes
XLOC_012207	Scd1	chr19:44394367-44407845	1908.51	427.413	-2.15875	0.0001	0.00300893	yes
XLOC_005404	-	chr12:57517399-57519859	1.79734	0.30401	-2.56367	0.0001	0.00300893	yes
XLOC_010227	Fam120b	chr17:15396195-15435009	6.27621	0.679507	-3.20733	0.0001	0.00300893	yes
XLOC_010075	-	chr17:64763568-64764032	0	0.671513	inf	0.00015	0.00433286	yes
XLOC_003640	Slc16a5	chr11:115459363-115474652	5.10811	13.9206	1.44636	0.00015	0.00433286	yes
XLOC_026627	Erdr1	chrY:90736674-90816465	179.976	446.235	1.31	0.00015	0.00433286	yes
XLOC_012328	Kin	chr2:10080611-10092701	8.36879	20.1177	1.26538	0.00015	0.00433286	yes
XLOC_020890	Tm2d3	chr7:65693416-65701913	17.3266	38.9937	1.17025	0.00015	0.00433286	yes
XLOC_023042	Samd1	chr8:83997671-84000386	5.24935	11.6259	1.14714	0.00015	0.00433286	yes
XLOC_009692	Hagh	chr17:24850489-24864450	182.178	398.669	1.12984	0.00015	0.00433286	yes
XLOC_021279	Zfp771	chr7:127244525-127254801	9.71204	20.6006	1.08484	0.00015	0.00433286	yes
XLOC_009148	Rpl31-ps12	chr16:16753015-16829363	67.5438	143.049	1.08261	0.00015	0.00433286	yes
XLOC_004362	Atp5g1	chr11:96071605-96075694	170.971	360.347	1.07564	0.00015	0.00433286	yes
XLOC_018855	Atp5j2	chr5:145183705-145191592	303.065	637.634	1.0731	0.00015	0.00433286	yes
XLOC_004835	Nampt	chr12:32819942-32853369	9.83905	4.52351	-1.12108	0.00015	0.00433286	yes
XLOC_015409	Il6ra	chr3:89868300-89913210	14.2288	6.47024	-1.13692	0.00015	0.00433286	yes
XLOC_011622	Nmrk1	chr19:18632015-18652424	11.3876	4.94634	-1.20303	0.00015	0.00433286	yes
XLOC_002929	Trim7	chr11:48826137-48851638	5.14259	1.93111	-1.41307	0.00015	0.00433286	yes
XLOC_017942	2410018M08Rik	chr5:129895722-129903622	2.25599	0.699393	-1.68958	0.00015	0.00433286	yes
XLOC_022644	Osbpl5	chr7:143688761-143741963	1.29285	0.29669	-2.12353	0.00015	0.00433286	yes
XLOC_007630	Dct	chr14:118012789-118052246	8.57568	1.71332	-2.32346	0.00015	0.00433286	yes
XLOC_007482	Tnfrsf19	chr14:60963833-61046855	1.43616	0.265962	-2.43292	0.00015	0.00433286	yes
XLOC_020077	Cidec	chr6:113424635-113439460	9.76722	1.6953	-2.52641	0.00015	0.00433286	yes
XLOC_023661	Cib3	chr8:72204334-72213080	13.4399	0.353888	-5.24708	0.00015	0.00433286	yes
XLOC_002311	-	chr10:42052739-42053003	1.78938	0	-inf	0.0002	0.00542576	yes
XLOC_019370	-	chr6:98452970-98453506	0.485998	0	-inf	0.0002	0.00542576	yes
XLOC_002429	Gm10941	chr10:77256757-77259223	0.561117	9.52571	4.08545	0.0002	0.00542576	yes
XLOC_001780	-	chr10:77251458-77254099	0.147494	1.46326	3.31045	0.0002	0.00542576	yes
XLOC_025288	Spsb4	chr9:96943481-97018355	2.47987	7.94485	1.67975	0.0002	0.00542576	yes
XLOC_020008	Mcm2	chr6:88883473-88898780	1.10283	3.15534	1.51658	0.0002	0.00542576	yes
XLOC_004383	Pcgf2	chr11:97688822-97700554	2.80224	6.72969	1.26396	0.0002	0.00542576	yes
XLOC_010006	Ccnd3	chr17:47505050-47611492	13.5004	31.9563	1.2431	0.0002	0.00542576	yes
XLOC_022505	Bcl7c	chr7:127704977-127708766	9.9423	22.7797	1.1961	0.0002	0.00542576	yes
XLOC_014951	Amigo1	chr3:108186334-108192181	1.73268	3.96845	1.19557	0.0002	0.00542576	yes
XLOC_002961	3010026O09Rik	chr11:50174850-50200115	8.25765	18.7949	1.18654	0.0002	0.00542576	yes
XLOC_022610	Slc25a22	chr7:141429748-141437874	76.2273	166.945	1.131	0.0002	0.00542576	yes
XLOC_002867	Gm12070	chr11:26785107-26787859	84.3233	183.556	1.12222	0.0002	0.00542576	yes
XLOC_012330	Itih5	chr2:10153542-10256529	1.18037	2.55779	1.11567	0.0002	0.00542576	yes
XLOC_020409	Rps5	chr7:12922310-12926686	210.477	453.761	1.10827	0.0002	0.00542576	yes
XLOC_006278	Hfe	chr13:23703840-23730580	26.5973	56.6491	1.09077	0.0002	0.00542576	yes
XLOC_002719	Rps26	chr10:128624528-128626506	341.413	720.661	1.0778	0.0002	0.00542576	yes
XLOC_020313	Itpr2	chr6:146108298-146502223	2.47941	5.23349	1.07778	0.0002	0.00542576	yes
XLOC_008178	Fam105b	chr15:27604823-27630731	16.0917	33.8854	1.07435	0.0002	0.00542576	yes
XLOC_006891	Pnp	chr14:50944302-50953412	10.8154	22.6935	1.06919	0.0002	0.00542576	yes
XLOC_020866	Gas2	chr7:51862404-51997084	19.1003	39.9613	1.06501	0.0002	0.00542576	yes
XLOC_011039	Iigp1	chr18:60376028-60392654	60.4569	29.3428	-1.0429	0.0002	0.00542576	yes
XLOC_007195	Kcnk5	chr14:20140057-20181782	10.8956	5.08013	-1.1008	0.0002	0.00542576	yes
XLOC_022877	Irf2	chr8:46739744-46847458	32.4908	14.8996	-1.12476	0.0002	0.00542576	yes
XLOC_000496	Glul	chr1:153899944-153909714	392.486	161.61	-1.28012	0.0002	0.00542576	yes
XLOC_014398	Sulf2	chr2:166073898-166155683	14.4768	5.9511	-1.28251	0.0002	0.00542576	yes
XLOC_015531	Fam46c	chr3:100468086-100489203	1.92276	0.764549	-1.3305	0.0002	0.00542576	yes
XLOC_009879	H2-Q1	chr17:35320557-35325099	7.2641	2.71723	-1.41865	0.0002	0.00542576	yes
XLOC_024678	Dclk3	chr9:111439080-111489611	3.0379	1.12165	-1.43745	0.0002	0.00542576	yes
XLOC_025030	Zbtb16	chr9:48651795-48836348	11.8692	4.18298	-1.50462	0.0002	0.00542576	yes
XLOC_005653	-	chr12:113258708-113429834	14.6359	4.4187	-1.72782	0.0002	0.00542576	yes
XLOC_025322	Acpp	chr9:104288239-104337722	1.68971	0.505859	-1.73997	0.0002	0.00542576	yes
XLOC_010218	Thbs2	chr17:14665499-14694262	0.78055	0.217549	-1.84315	0.0002	0.00542576	yes
XLOC_001942	-	chr10:93074792-93093488	2.36908	0.633654	-1.90256	0.0002	0.00542576	yes
XLOC_018458	-	chr5:91922871-91924803	0.339454	0	-inf	0.00025	0.00652539	yes
XLOC_011670	Il33	chr19:29925113-29960715	0.715319	2.43507	1.76731	0.00025	0.00652539	yes
XLOC_020695	Fam187b	chr7:30973803-30989725	2.49643	7.26192	1.54048	0.00025	0.00652539	yes
XLOC_022953	Isyna1	chr8:70594480-70597290	1.95483	5.64625	1.53025	0.00025	0.00652539	yes
XLOC_013360	1300015D01Rik	chr2:173093483-173138271	18.9611	52.7605	1.47642	0.00025	0.00652539	yes
XLOC_006483	Fbp1	chr13:62864752-62888282	625.338	1560.33	1.31914	0.00025	0.00652539	yes
XLOC_023958	Agt	chr8:124556586-124569707	450.092	1092.29	1.27906	0.00025	0.00652539	yes
XLOC_024058	A230050P20Rik	chr9:20867100-20879710	32.2608	73.1964	1.18199	0.00025	0.00652539	yes
XLOC_008044	Tuba1c	chr15:99029890-99038105	8.87935	19.8898	1.16351	0.00025	0.00652539	yes
XLOC_022940	Hapln4	chr8:70083528-70090862	2.85786	6.3177	1.14446	0.00025	0.00652539	yes
XLOC_008374	Txn2	chr15:77915050-77928994	148.01	318.542	1.10579	0.00025	0.00652539	yes
XLOC_007661	C6	chr15:4727197-4804047	31.4289	67.2875	1.09825	0.00025	0.00652539	yes
XLOC_012523	St6galnac4,St6galnac6	chr2:32587077-32620804	19.8892	41.8057	1.07172	0.00025	0.00652539	yes
XLOC_021902	Emc10	chr7:44479212-44496543	33.0644	67.6488	1.03278	0.00025	0.00652539	yes
XLOC_021812	Tmem147	chr7:30727700-30729534	68.3008	136.066	0.994329	0.00025	0.00652539	yes
XLOC_020892	Pcsk6	chr7:65859075-66050386	30.7941	14.9118	-1.0462	0.00025	0.00652539	yes
XLOC_020151	C1s,Gm5077	chr6:124530343-124636085	126.526	57.4379	-1.13936	0.00025	0.00652539	yes
XLOC_011679	-	chr19:32563654-32564661	17.2095	6.8635	-1.32619	0.00025	0.00652539	yes
XLOC_002425	Col6a2	chr10:76595755-76623404	2.32154	0.82826	-1.48692	0.00025	0.00652539	yes
XLOC_024427	-	chr9:71163568-71173348	0.67425	0.215279	-1.64708	0.00025	0.00652539	yes
XLOC_015903	Tmem8b	chr4:43668970-43692667	0.764402	0.198771	-1.94323	0.00025	0.00652539	yes
XLOC_019473	Mug-ps1	chr6:122176052-122263603	22.238	3.748	-2.56883	0.00025	0.00652539	yes
XLOC_008584	C1ql4	chr15:99084119-99088392	0.119529	1.80046	3.91293	0.0003	0.00756988	yes
XLOC_025858	Chic1	chrX:103356475-103396118	0.149132	0.586098	1.97455	0.0003	0.00756988	yes
XLOC_016771	Mup20	chr4:62050234-62054117	985.771	3657.24	1.89143	0.0003	0.00756988	yes
XLOC_005588	Serpina1e	chr12:103946931-103956897	462.037	1299.07	1.4914	0.0003	0.00756988	yes
XLOC_020787	Syt3	chr7:44384100-44400030	2.50146	6.24865	1.32077	0.0003	0.00756988	yes
XLOC_016474	Eno1	chr4:150237196-150248873	153.017	330.189	1.10961	0.0003	0.00756988	yes
XLOC_018872	Lnx2	chr5:147003407-147076572	3.80461	7.94822	1.06288	0.0003	0.00756988	yes
XLOC_005220	Tnfaip2	chr12:111442590-111455018	4.26342	8.81069	1.04724	0.0003	0.00756988	yes
XLOC_009494	Atp5o	chr16:91925222-91931642	234.642	470.749	1.0045	0.0003	0.00756988	yes
XLOC_025231	Cox7a2	chr9:79755240-79759853	132.368	264.383	0.998072	0.0003	0.00756988	yes
XLOC_024586	Rpl29	chr9:106429538-106431567	218.493	429.369	0.974631	0.0003	0.00756988	yes
XLOC_019029	1810058I24Rik	chr6:35252698-35262059	74.2148	34.6903	-1.09717	0.0003	0.00756988	yes
XLOC_002675	Slc16a7	chr10:125219243-125328636	23.9035	10.9083	-1.1318	0.0003	0.00756988	yes
XLOC_025019	Nxpe2	chr9:48318003-48340898	5.18281	2.31146	-1.16493	0.0003	0.00756988	yes
XLOC_009231	-	chr16:24270934-24296226	12.4992	4.31798	-1.53341	0.0003	0.00756988	yes
XLOC_026295	Gabra3	chrX:72432675-72656246	1.09619	0.281661	-1.96046	0.0003	0.00756988	yes
XLOC_020058	Pdzrn3	chr6:101149606-101377897	1.45832	0.300317	-2.27975	0.0003	0.00756988	yes
XLOC_009014	-	chr16:87610840-87614123	0.847569	0.145266	-2.54464	0.0003	0.00756988	yes
XLOC_008441	Cenpm	chr15:82233775-82244747	2.30125	0.216717	-3.40854	0.0003	0.00756988	yes
XLOC_019534	Clec2h	chr6:128662384-128677374	7.69378	0.060845	-6.98241	0.0003	0.00756988	yes
XLOC_015794	-	chr4:8662164-8662692	0.47115	0	-inf	0.00035	0.0085471	yes
XLOC_016075	-	chr4:101404724-101404971	1.74917	0	-inf	0.00035	0.0085471	yes
XLOC_009200	Camk2n2	chr16:20611600-20645915	2.01859	9.41734	2.22197	0.00035	0.0085471	yes
XLOC_007488	Dleu2	chr14:61598225-61682411	3.79196	11.3678	1.58393	0.00035	0.0085471	yes
XLOC_010490	Tcf19	chr17:35512734-35516824	1.53375	4.30699	1.48962	0.00035	0.0085471	yes
XLOC_007262	Hacl1	chr14:31607225-31668197	48.8433	125.862	1.36561	0.00035	0.0085471	yes
XLOC_007277	Fam35a	chr14:34220045-34310503	6.64914	15.8502	1.25326	0.00035	0.0085471	yes
XLOC_014292	Pxmp4	chr2:154585715-154603722	36.8357	82.6445	1.16582	0.00035	0.0085471	yes
XLOC_020160	Tpi1	chr6:124808940-124814296	210.617	447.753	1.08808	0.00035	0.0085471	yes
XLOC_011483	Fau	chr19:6057887-6059524	257.759	520.149	1.0129	0.00035	0.0085471	yes
XLOC_003956	Slc22a5	chr11:53864537-53891758	5.93282	11.9386	1.00884	0.00035	0.0085471	yes
XLOC_002589	Mrpl42	chr10:95480764-95502159	73.9531	145.39	0.97525	0.00035	0.0085471	yes
XLOC_023264	Hsd17b2	chr8:117700997-117759029	72.0022	36.8353	-0.966951	0.00035	0.0085471	yes
XLOC_012889	0610012H03Rik	chr2:105224341-105379860	19.87	9.11841	-1.12373	0.00035	0.0085471	yes
XLOC_011644	Dock8	chr19:24999528-25202432	4.15253	1.85732	-1.16077	0.00035	0.0085471	yes
XLOC_016019	Acer2	chr4:86874413-86920881	4.31342	1.8771	-1.20033	0.00035	0.0085471	yes
XLOC_022189	Serpinh1	chr7:99345374-99353239	7.37412	3.15961	-1.22272	0.00035	0.0085471	yes
XLOC_016116	Zcchc11	chr4:108459425-108559415	2.60963	1.0981	-1.24884	0.00035	0.0085471	yes
XLOC_015139	Zfp704	chr3:9427009-9610085	0.72821	0.281217	-1.37267	0.00035	0.0085471	yes
XLOC_012627	-	chr2:58794008-58795757	1.89648	0.411774	-2.2034	0.00035	0.0085471	yes
XLOC_024642	-	chr9:108912191-108913009	0.881952	6.36044	2.85036	0.0004	0.0094486	yes
XLOC_006020	-	chr13:74500091-74534247	0.926406	3.16622	1.77305	0.0004	0.0094486	yes
XLOC_009531	Tiam2	chr17:3326572-3557769	2.38338	6.90805	1.53527	0.0004	0.0094486	yes
XLOC_009604	Ncrna00085	chr17:17827287-17839184	2.49798	7.04034	1.49488	0.0004	0.0094486	yes
XLOC_000068	Cnnm4	chr1:36471596-36508776	1.12454	3.03366	1.43172	0.0004	0.0094486	yes
XLOC_018994	Tspan33	chr6:29694255-29718558	4.25456	9.81828	1.20646	0.0004	0.0094486	yes
XLOC_013210	Map1lc3a	chr2:155276331-155278073	29.1122	61.2854	1.07392	0.0004	0.0094486	yes
XLOC_015380	Pmf1	chr3:88394142-88410316	20.6545	42.782	1.05055	0.0004	0.0094486	yes
XLOC_020831	Rpl18	chr7:45718070-45720835	186.435	384.86	1.04566	0.0004	0.0094486	yes
XLOC_016816	Ttc39b	chr4:83220300-83324251	2.37303	4.85713	1.03337	0.0004	0.0094486	yes
XLOC_017458	Ept1	chr5:30232617-30272430	5.6206	11.4911	1.03173	0.0004	0.0094486	yes
XLOC_006680	Nnt	chr13:119334316-119409442	23.3193	47.0099	1.01144	0.0004	0.0094486	yes
XLOC_009754	Rpl10a	chr17:28328470-28331033	157.917	317.972	1.00974	0.0004	0.0094486	yes
XLOC_010432	Rps28	chr17:33823036-33824498	314.287	614.183	0.966588	0.0004	0.0094486	yes
XLOC_003135	Per1	chr11:69095202-69110077	7.96652	3.75451	-1.08533	0.0004	0.0094486	yes
XLOC_011383	Lipg	chr18:74939321-74961263	5.89117	2.76125	-1.09324	0.0004	0.0094486	yes
XLOC_022798	Ppapdc1b	chr8:25719867-25724887	12.7512	5.86813	-1.11966	0.0004	0.0094486	yes
XLOC_012520	Fam102a	chr2:32535358-32569750	7.64707	3.51386	-1.12185	0.0004	0.0094486	yes
XLOC_018428	Sult1b1	chr5:87513338-87538195	9.35504	4.20029	-1.15526	0.0004	0.0094486	yes
XLOC_022653	Ccnd1	chr7:144929930-144939925	8.89234	2.77882	-1.67809	0.0004	0.0094486	yes
XLOC_017155	Ephb2	chr4:136653609-136835935	0.717886	0.0572858	-3.64751	0.0004	0.0094486	yes
XLOC_023437	Tpte	chr8:22283440-22374971	0.485626	1.88506	1.95669	0.00045	0.0103712	yes
XLOC_024315	AI118078	chr9:55326948-55438344	0.755157	2.53637	1.74791	0.00045	0.0103712	yes
XLOC_023000	Tmem38a	chr8:72572102-72587284	0.783841	2.37444	1.59895	0.00045	0.0103712	yes
XLOC_025536	Praf2	chrX:7728570-7731063	3.0784	8.27675	1.42689	0.00045	0.0103712	yes
XLOC_000827	Ankrd23,Ankrd39	chr1:36530191-36547201	2.20613	5.26907	1.25603	0.00045	0.0103712	yes
XLOC_000999	Tuba4a	chr1:75210828-75219253	56.2381	133.824	1.25072	0.00045	0.0103712	yes
XLOC_009110	Emp2	chr16:10281748-10313968	2.94674	6.85346	1.21771	0.00045	0.0103712	yes
XLOC_010061	Alkbh7	chr17:56997338-56999336	7.36793	16.7546	1.18522	0.00045	0.0103712	yes
XLOC_013736	Slc25a12	chr2:71274277-71367554	5.65691	11.7821	1.05851	0.00045	0.0103712	yes
XLOC_018244	Fndc4	chr5:31292245-31296333	14.8633	30.6577	1.04449	0.00045	0.0103712	yes
XLOC_020300	Abcc9	chr6:142587861-142702274	4.09357	1.97967	-1.0481	0.00045	0.0103712	yes
XLOC_009083	Adcy9	chr16:4284546-4420478	9.43765	4.45265	-1.08376	0.00045	0.0103712	yes
XLOC_022209	P2ry2	chr7:100991477-101012240	5.114	2.17889	-1.23086	0.00045	0.0103712	yes
XLOC_011784	Elovl3	chr19:46131898-46148325	33.0208	13.5604	-1.28398	0.00045	0.0103712	yes
XLOC_004831	Lamb1	chr12:31265293-31330770	1.94733	0.725285	-1.42487	0.00045	0.0103712	yes
XLOC_023104	Mmp2	chr8:92827327-92853420	1.38597	0.363423	-1.93117	0.00045	0.0103712	yes
XLOC_023835	Hp	chr8:109575127-109579172	1772.94	7434.45	2.06808	0.0005	0.0113172	yes
XLOC_025229	Col12a1	chr9:79598990-79718678	0.539646	1.80185	1.73939	0.0005	0.0113172	yes
XLOC_002067	-	chr10:121510257-121526808	1.15757	3.83748	1.72906	0.0005	0.0113172	yes
XLOC_013609	Fpgs	chr2:32646594-32704579	72.3953	178.035	1.29819	0.0005	0.0113172	yes
XLOC_003697	Baiap2	chr11:119943091-120006782	11.8707	24.1502	1.02463	0.0005	0.0113172	yes
XLOC_008849	Tnk2	chr16:32644306-32683493	6.85994	13.8788	1.01662	0.0005	0.0113172	yes
XLOC_019919	Vamp8	chr6:72367450-72390674	109.408	220.294	1.00971	0.0005	0.0113172	yes
XLOC_002810	Ogdh	chr11:6291596-6359094	41.0786	82.6256	1.0082	0.0005	0.0113172	yes
XLOC_024418	Anxa2	chr9:69453682-69491785	12.3295	5.27367	-1.22524	0.0005	0.0113172	yes
XLOC_002872	Efemp1	chr11:28853204-28926743	6.58766	2.73636	-1.26751	0.0005	0.0113172	yes
XLOC_021234	Eef2k	chr7:120842830-120907219	1.92059	0.784657	-1.29142	0.0005	0.0113172	yes
XLOC_024260	Apoa1	chr9:46228629-46230466	12881.9	3713.92	-1.79432	0.0005	0.0113172	yes
XLOC_011744	Frat1	chr19:41829969-41832583	2.00275	4.96944	1.3111	0.00055	0.0122298	yes
XLOC_021758	Med29	chr7:28385246-28392690	6.3847	13.5023	1.08051	0.00055	0.0122298	yes
XLOC_011225	Fam13b	chr18:34409422-34506844	5.97983	12.6371	1.07949	0.00055	0.0122298	yes
XLOC_014452	Atp5e	chr2:174461074-174464101	248.039	504.939	1.02554	0.00055	0.0122298	yes
XLOC_000970	Mreg	chr1:72159232-72212307	12.4369	24.9642	1.00523	0.00055	0.0122298	yes
XLOC_008404	Tmem184b	chr15:79360683-79403303	17.9646	8.9504	-1.00513	0.00055	0.0122298	yes
XLOC_020297	Gys2	chr6:142422612-142473118	151.075	71.9929	-1.06934	0.00055	0.0122298	yes
XLOC_025102	Cyp1a2	chr9:57676936-57683655	400.63	188.492	-1.08777	0.00055	0.0122298	yes
XLOC_024539	Rbp1	chr9:98422960-98446550	5.32896	2.27942	-1.22519	0.00055	0.0122298	yes
XLOC_006083	Enc1	chr13:97241104-97253040	2.032	0.838567	-1.2769	0.00055	0.0122298	yes
XLOC_007794	Fam83a	chr15:57985902-58010702	1.72701	0.322956	-2.41887	0.00055	0.0122298	yes
XLOC_020589	Cyp2b10	chr7:25897663-25926624	1.47242	0.159451	-3.207	0.00055	0.0122298	yes
XLOC_014193	-	chr2:132525943-132526519	0.428267	0	-inf	0.0006	0.0130921	yes
XLOC_001926	Pah	chr10:87521314-87584137	410.688	978.691	1.25281	0.0006	0.0130921	yes
XLOC_010347	Dusp1	chr17:26505589-26508472	8.18634	17.4539	1.09226	0.0006	0.0130921	yes
XLOC_019641	Mettl20	chr6:149139812-149151170	24.3601	48.4986	0.993425	0.0006	0.0130921	yes
XLOC_000412	Slc45a3	chr1:131962914-131982972	6.8506	13.3872	0.966553	0.0006	0.0130921	yes
XLOC_004329	Nme1	chr11:93958924-93968521	36.7074	70.1358	0.934082	0.0006	0.0130921	yes
XLOC_008521	Abcd2	chr15:91145831-91191833	5.66007	2.83347	-0.998248	0.0006	0.0130921	yes
XLOC_003777	Gck	chr11:5900816-5949599	115.825	57.6017	-1.00776	0.0006	0.0130921	yes
XLOC_020201	BC048546	chr6:128539498-128581606	4.45324	2.02257	-1.13866	0.0006	0.0130921	yes
XLOC_019468	Mug1	chr6:121746929-121959726	399.369	175.193	-1.18878	0.0006	0.0130921	yes
XLOC_015249	Setd7	chr3:51515317-51567116	1.15994	0.437847	-1.40555	0.0006	0.0130921	yes
XLOC_002351	Unc5b	chr10:60762594-60831581	1.34025	0.462878	-1.5338	0.0006	0.0130921	yes
XLOC_022646	Mrgpre	chr7:143778362-143784500	0.881037	0.211404	-2.0592	0.0006	0.0130921	yes
XLOC_018236	Slc30a3	chr5:31086105-31093527	0.186377	1.7042	3.1928	0.00065	0.0139424	yes
XLOC_014923	Rhoc	chr3:104789033-104794459	13.1603	28.4278	1.11111	0.00065	0.0139424	yes
XLOC_012281	Gfra1	chr19:58235490-58455669	35.1571	71.5566	1.02527	0.00065	0.0139424	yes
XLOC_012531	Rpl12	chr2:32961711-32964045	203.75	396.525	0.960614	0.00065	0.0139424	yes
XLOC_021922	Rps11	chr7:45122387-45124389	215.711	416.804	0.950268	0.00065	0.0139424	yes
XLOC_003019	Larp1	chr11:58009063-58062032	18.4665	35.3369	0.936266	0.00065	0.0139424	yes
XLOC_020956	Stard5	chr7:83631986-83643059	46.0219	24.6974	-0.897959	0.00065	0.0139424	yes
XLOC_016268	Rnf19b	chr4:129058158-129085843	12.0025	5.93166	-1.01683	0.00065	0.0139424	yes
XLOC_006597	F2r	chr13:95601788-95618433	11.239	5.51833	-1.02621	0.00065	0.0139424	yes
XLOC_012535	Angptl2	chr2:33133455-33371478	5.79887	2.4193	-1.26119	0.00065	0.0139424	yes
XLOC_002364	2010107G23Rik	chr10:62107655-62111013	2.20626	0.538727	-2.03397	0.00065	0.0139424	yes
XLOC_019471	-	chr6:122172404-122173602	2.83335	0.396653	-2.83656	0.00065	0.0139424	yes
XLOC_024641	Slc26a6	chr9:108854042-108862145	0.698477	2.09292	1.58324	0.0007	0.0148261	yes
XLOC_004516	Slc25a39	chr11:102402975-102407517	223.904	462.496	1.04657	0.0007	0.0148261	yes
XLOC_017827	Pop5	chr5:115235850-115240970	20.7915	42.2768	1.02387	0.0007	0.0148261	yes
XLOC_017835	Rplp0	chr5:115559466-115563729	223.412	451.981	1.01655	0.0007	0.0148261	yes
XLOC_025758	Bgn	chrX:73483634-73495936	56.9517	30.0212	-0.923756	0.0007	0.0148261	yes
XLOC_015007	Sec24d	chr3:123267495-123365636	20.191	10.2575	-0.977042	0.0007	0.0148261	yes
XLOC_000515	4930523C07Rik	chr1:160044379-160079585	2.30085	0.945757	-1.28262	0.0007	0.0148261	yes
XLOC_014626	Postn	chr3:54361106-54391041	2.64827	0.972146	-1.4458	0.0007	0.0148261	yes
XLOC_019752	Atp6v0a4,D630045J12Rik	chr6:38048482-38254009	0.56325	0.184385	-1.61105	0.0007	0.0148261	yes
XLOC_007367	-	chr14:51082191-51083420	0.264047	3.75601	3.83033	0.00075	0.0156019	yes
XLOC_006946	Rec8	chr14:55618165-55625395	0.588274	1.90412	1.69456	0.00075	0.0156019	yes
XLOC_006841	Mat1a	chr14:41104373-41126751	830.777	2490.47	1.58388	0.00075	0.0156019	yes
XLOC_005239	Zbtb42	chr12:112678798-112682747	1.28791	3.02817	1.23342	0.00075	0.0156019	yes
XLOC_021944	0610005C13Rik	chr7:45567794-45589710	148.213	302.043	1.02709	0.00075	0.0156019	yes
XLOC_020921	Abhd2	chr7:79273194-79365536	22.8994	44.9894	0.974277	0.00075	0.0156019	yes
XLOC_023179	Tmem208	chr8:105326363-105329057	26.7877	52.2845	0.964809	0.00075	0.0156019	yes
XLOC_004502	Dusp3	chr11:101971143-101984797	10.6577	20.4973	0.943534	0.00075	0.0156019	yes
XLOC_016076	Ak4	chr4:101419288-101467771	13.6385	7.0423	-0.953568	0.00075	0.0156019	yes
XLOC_010825	Colec12	chr18:9707647-9877995	11.3383	5.74123	-0.981772	0.00075	0.0156019	yes
XLOC_009853	Tnxb	chr17:34670534-34719815	5.07641	2.23172	-1.18565	0.00075	0.0156019	yes
XLOC_021196	Tead1	chr7:112679315-112906805	1.1089	0.458805	-1.27318	0.00075	0.0156019	yes
XLOC_018518	Sparcl1	chr5:104079108-104114088	1.75713	0.589068	-1.57671	0.00075	0.0156019	yes
XLOC_003710	-	chr11:120506233-120508999	0.238462	1.09275	2.19613	0.0008	0.016439	yes
XLOC_019411	Tatdn2	chr6:113697327-113712548	5.58478	11.5221	1.04483	0.0008	0.016439	yes
XLOC_008494	Celsr1	chr15:85898757-86033777	2.2328	4.42747	0.987632	0.0008	0.016439	yes
XLOC_012201	Cyp2c44	chr19:44005021-44029247	207.981	97.4629	-1.09352	0.0008	0.016439	yes
XLOC_022536	Chst15	chr7:132236254-132318291	2.9494	1.32066	-1.15916	0.0008	0.016439	yes
XLOC_004580	Wipi1	chr11:109573520-109611389	5.54406	2.28689	-1.27756	0.0008	0.016439	yes
XLOC_011765	Scd2	chr19:44293675-44306862	2.77642	0.818666	-1.76188	0.0008	0.016439	yes
XLOC_006814	Wdfy4	chr14:32959546-33185066	2.28654	0.238576	-3.26065	0.0008	0.016439	yes
XLOC_018763	Serpine1	chr5:137061505-137072272	0.822673	0.0672371	-3.61299	0.0008	0.016439	yes
XLOC_002730	Mettl7b	chr10:128933812-128960988	531.016	1135.04	1.09592	0.00085	0.0171641	yes
XLOC_002405	Rab36	chr10:75037088-75054100	1.08711	2.22887	1.03582	0.00085	0.0171641	yes
XLOC_025371	Tma7	chr9:109077987-109082381	42.597	81.1426	0.929707	0.00085	0.0171641	yes
XLOC_023566	Tenm3	chr8:48225664-48674690	2.95029	1.51561	-0.96096	0.00085	0.0171641	yes
XLOC_020332	Myadm	chr7:3289037-3299350	14.3968	7.32882	-0.974095	0.00085	0.0171641	yes
XLOC_018030	Gpr146	chr5:139359738-139460534	23.0454	11.6824	-0.980138	0.00085	0.0171641	yes
XLOC_013548	Notch1	chr2:26457901-26503822	2.69017	1.32015	-1.02699	0.00085	0.0171641	yes
XLOC_005290	Rhob	chr12:8497758-8499985	9.36082	4.31592	-1.11697	0.00085	0.0171641	yes
XLOC_019972	Nat8	chr6:85830386-85831890	6.62387	2.27885	-1.53937	0.00085	0.0171641	yes
XLOC_008891	Fstl1	chr16:37777054-37836516	1.46625	0.49711	-1.56049	0.00085	0.0171641	yes
XLOC_012431	Bmyc	chr2:25706878-25707719	6.40333	1.92083	-1.73709	0.00085	0.0171641	yes
XLOC_016916	-	chr4:109402328-109444745	1.1981	0.110838	-3.43422	0.00085	0.0171641	yes
XLOC_017144	Ncmap	chr4:135369576-135398227	0.930377	0.0825491	-3.49449	0.00085	0.0171641	yes
XLOC_004179	Sgsm2	chr11:74849263-74897080	2.38282	5.17184	1.11801	0.0009	0.017935	yes
XLOC_001573	Hbs1l	chr10:21295978-21368897	23.6311	50.7694	1.10327	0.0009	0.017935	yes
XLOC_023883	Cmc2	chr8:116888684-116921436	5.66706	12.0688	1.0906	0.0009	0.017935	yes
XLOC_003665	Mettl23	chr11:116843514-116849740	9.17303	19.3751	1.07873	0.0009	0.017935	yes
XLOC_024718	Rpsa	chr9:120127765-120132369	194.555	397.491	1.03074	0.0009	0.017935	yes
XLOC_007055	Nudt18	chr14:70577794-70582571	2.77487	5.62549	1.01956	0.0009	0.017935	yes
XLOC_016091	C8b	chr4:104766316-104804548	57.7221	113.217	0.9719	0.0009	0.017935	yes
XLOC_005060	2310044G17Rik	chr12:86947042-86965365	7.83148	4.05277	-0.950377	0.0009	0.017935	yes
XLOC_002314	Foxo3	chr10:42181805-42276742	11.3218	5.78912	-0.96769	0.0009	0.017935	yes
XLOC_001244	-	chr1:151128811-151132787	1.39205	0.474925	-1.55145	0.0009	0.017935	yes
XLOC_017567	Slc34a2	chr5:53049352-53071663	0.0372834	0.682771	4.1948	0.00095	0.0185894	yes
XLOC_002639	-	chr10:116972712-116972827	95.3293	1063.04	3.47913	0.00095	0.0185894	yes
XLOC_010666	Nrtn	chr17:56751324-56757530	0.814746	3.14225	1.94738	0.00095	0.0185894	yes
XLOC_016340	E2f2	chr4:136172393-136196056	0.303084	0.979368	1.69214	0.00095	0.0185894	yes
XLOC_020355	Rpl28	chr7:4792964-4794547	561.707	1119.1	0.994451	0.00095	0.0185894	yes
XLOC_018542	Atp5k	chr5:108433252-108437456	325.489	637.337	0.969446	0.00095	0.0185894	yes
XLOC_013702	Cd302	chr2:60251990-60284681	131.096	253.249	0.949936	0.00095	0.0185894	yes
XLOC_007784	Mal2	chr15:54571365-54602846	12.4648	23.951	0.942227	0.00095	0.0185894	yes
XLOC_020947	Whamm	chr7:81571291-81596836	17.0525	32.3351	0.923118	0.00095	0.0185894	yes
XLOC_019472	Mug-ps1	chr6:122176052-122263603	20.3867	9.26621	-1.13758	0.00095	0.0185894	yes
XLOC_002538	Mterfd3	chr10:85119432-85128027	3.12705	0.992406	-1.6558	0.00095	0.0185894	yes
XLOC_025106	Islr	chr9:58156263-58159221	2.35375	0.739545	-1.67025	0.00095	0.0185894	yes
XLOC_007989	Fam19a5	chr15:87544298-87759364	0.938745	0.255468	-1.87759	0.00095	0.0185894	yes
XLOC_011727	Cyp2c55	chr19:39005305-39042687	1.09132	0.134449	-3.02094	0.00095	0.0185894	yes
XLOC_026546	-	chrX:159607968-159608034	16628.8	204789	3.62238	0.001	0.0193678	yes
XLOC_002144	-	chr10:128982518-128983570	3.20221	8.58096	1.42207	0.001	0.0193678	yes
XLOC_001887	Aes	chr10:81559428-81566371	324.295	676.357	1.06048	0.001	0.0193678	yes
XLOC_009048	Dopey2	chr16:93711906-93810588	6.99684	13.1036	0.905186	0.001	0.0193678	yes
XLOC_007640	Dock9	chr14:121541910-121797739	2.08707	0.96844	-1.10774	0.001	0.0193678	yes
XLOC_018816	Tmem184a	chr5:139791535-139814283	9.29453	3.18476	-1.5452	0.001	0.0193678	yes
XLOC_012172	Blnk	chr19:40928926-40994535	1.22809	0.25463	-2.26995	0.001	0.0193678	yes
XLOC_025281	Pls1	chr9:95752641-95845279	0.955093	0.194762	-2.29393	0.001	0.0193678	yes
XLOC_006267	-	chr13:23445431-23445844	0.556742	0	-inf	0.00105	0.019929	yes
XLOC_009226	-	chr16:24081804-24082452	0.287733	0	-inf	0.00105	0.019929	yes
XLOC_013637	-	chr2:35108913-35109342	0.52345	0	-inf	0.00105	0.019929	yes
XLOC_018551	-	chr5:108691632-108692052	0.541672	0	-inf	0.00105	0.019929	yes
XLOC_002118	-	chr10:128212869-128213915	0.623471	2.90171	2.21851	0.00105	0.019929	yes
XLOC_004105	Nlgn2	chr11:69823122-69834849	0.642334	1.59968	1.31639	0.00105	0.019929	yes
XLOC_024393	Clpx	chr9:65294294-65344413	42.2862	90.0456	1.09047	0.00105	0.019929	yes
XLOC_022603	Irf7	chr7:141263182-141266425	8.63804	17.4582	1.01513	0.00105	0.019929	yes
XLOC_006754	Rps24	chr14:24490680-24496146	267.27	521.253	0.963683	0.00105	0.019929	yes
XLOC_003764	Gas2l1	chr11:5054130-5065327	6.89591	13.38	0.956267	0.00105	0.019929	yes
XLOC_008789	Dnajb11	chr16:22857844-22879634	37.0236	70.7283	0.933842	0.00105	0.019929	yes
XLOC_016186	Med8	chr4:118409336-118415782	15.5112	29.4951	0.927168	0.00105	0.019929	yes
XLOC_007737	Sdc2	chr15:32920722-33034721	52.0454	98.2947	0.917344	0.00105	0.019929	yes
XLOC_001586	Vnn3	chr10:23851461-23870289	36.3748	18.8939	-0.945021	0.00105	0.019929	yes
XLOC_014970	Olfm3	chr3:114863252-115125256	1.63685	0.598749	-1.4509	0.00105	0.019929	yes
XLOC_002780	Gal3st1	chr11:3983635-3999328	2.63868	0.810906	-1.70221	0.00105	0.019929	yes
XLOC_016333	Il22ra1	chr4:135728158-135755383	1.3003	2.75286	1.08208	0.0011	0.0205944	yes
XLOC_013684	Arl5a	chr2:52397923-52424874	20.0157	38.2785	0.935399	0.0011	0.0205944	yes
XLOC_013408	Rps21	chr2:180257378-180258444	184.583	352.07	0.931592	0.0011	0.0205944	yes
XLOC_010663	2410015M20Rik	chr17:56607451-56609771	62.1704	116.355	0.904239	0.0011	0.0205944	yes
XLOC_000441	Kdm5b	chr1:134560177-134632878	3.19079	1.53852	-1.05237	0.0011	0.0205944	yes
XLOC_018451	Rassf6	chr5:90603066-90640660	9.14511	4.21716	-1.11673	0.0011	0.0205944	yes
XLOC_005138	Cyp46a1	chr12:108334358-108362234	5.26528	2.28432	-1.20474	0.0011	0.0205944	yes
XLOC_001950	Ntn4	chr10:93641048-93747200	2.35174	1.0046	-1.22711	0.0011	0.0205944	yes
XLOC_008147	Osmr	chr15:6813576-6874313	1.10862	0.407657	-1.44334	0.0011	0.0205944	yes
XLOC_004356	Ngfr	chr11:95568820-95587698	1.98915	0.711111	-1.48401	0.0011	0.0205944	yes
XLOC_023895	-	chr8:119418334-119428931	0.393843	0.0692093	-2.50858	0.0011	0.0205944	yes
XLOC_002312	-	chr10:42054174-42054332	9.94597	0	-inf	0.00115	0.0213722	yes
XLOC_023034	Ndufb7	chr8:83566737-83571623	164.516	310.869	0.918078	0.00115	0.0213722	yes
XLOC_008796	Eif4a2	chr16:23107478-23127730	95.6113	49.2525	-0.956985	0.00115	0.0213722	yes
XLOC_011125	Pstpip2	chr18:77794549-77882879	11.6098	5.8668	-0.984694	0.00115	0.0213722	yes
XLOC_010824	Fzd8	chr18:9212166-9218163	4.45553	1.96662	-1.17988	0.00115	0.0213722	yes
XLOC_019226	Fabp1	chr6:71199887-71205023	11272.8	4596.7	-1.29417	0.00115	0.0213722	yes
XLOC_017750	-	chr5:105826932-105832719	0.402517	2.80473	2.80074	0.0012	0.0221387	yes
XLOC_010328	Metrn	chr17:25794570-25797060	1.90589	5.03793	1.40236	0.0012	0.0221387	yes
XLOC_024238	Rps25	chr9:44407660-44418007	228.744	445.189	0.960686	0.0012	0.0221387	yes
XLOC_022418	Gde1	chr7:118688557-118705767	30.6163	58.4659	0.933297	0.0012	0.0221387	yes
XLOC_023306	Rpl13	chr8:123102349-123105242	248.122	472.687	0.929834	0.0012	0.0221387	yes
XLOC_006058	Mtx3	chr13:92844770-92858230	4.67098	2.39628	-0.962933	0.0012	0.0221387	yes
XLOC_010190	-	chr17:7938962-7939557	0.31225	0	-inf	0.00125	0.0227566	yes
XLOC_025484	mt-Tl1	chrM:2675-2750	8833.52	51638.8	2.5474	0.00125	0.0227566	yes
XLOC_016455	Mthfr	chr4:148039076-148059562	1.20714	2.6009	1.10742	0.00125	0.0227566	yes
XLOC_008249	Sntb1	chr15:55636247-55906949	19.3173	40.1319	1.05486	0.00125	0.0227566	yes
XLOC_013606	1110008P14Rik	chr2:32379100-32381915	19.8513	40.8105	1.03971	0.00125	0.0227566	yes
XLOC_022204	Plekhb1	chr7:100643895-100662394	14.2967	27.0953	0.922362	0.00125	0.0227566	yes
XLOC_010053	Rpl36	chr17:56613394-56614246	392.939	739.191	0.911644	0.00125	0.0227566	yes
XLOC_008215	Azin1	chr15:38487429-38519266	15.3353	8.23277	-0.897411	0.00125	0.0227566	yes
XLOC_005407	Foxa1	chr12:57537642-57546121	5.28152	2.5432	-1.05431	0.00125	0.0227566	yes
XLOC_001921	Timp3	chr10:86048745-86498896	5.48033	2.59446	-1.07883	0.00125	0.0227566	yes
XLOC_000020	Sulf1	chr1:12692429-12860372	0.503595	0.120527	-2.06291	0.00125	0.0227566	yes
XLOC_020446	Tmem160	chr7:16452778-16455490	15.0634	29.9261	0.990355	0.0013	0.0234976	yes
XLOC_021626	Bcl3	chr7:19808461-19822755	8.02603	15.6042	0.959177	0.0013	0.0234976	yes
XLOC_013587	Ccbl1	chr2:30185130-30205817	58.3602	111.123	0.929097	0.0013	0.0234976	yes
XLOC_002718	Erbb3	chr10:128567448-128590139	26.9568	14.61	-0.883697	0.0013	0.0234976	yes
XLOC_009699	Clcn7	chr17:25133393-25162099	10.4314	5.50337	-0.922551	0.0013	0.0234976	yes
XLOC_000545	Dpt	chr1:164796731-164824266	2.82252	0.836578	-1.75441	0.0013	0.0234976	yes
XLOC_020021	Ccdc37	chr6:90403735-90428480	0.111417	0.996251	3.16055	0.00135	0.0241424	yes
XLOC_014690	4930579G24Rik	chr3:79629078-79632819	0.235464	1.04462	2.1494	0.00135	0.0241424	yes
XLOC_025494	mt-Nd3	chrM:9458-9806	4719.43	10123.9	1.10107	0.00135	0.0241424	yes
XLOC_010309	Nubp2	chr17:24882610-24886350	13.3214	25.9607	0.962586	0.00135	0.0241424	yes
XLOC_001985	Dusp6	chr10:99263230-99267489	11.6778	22.2384	0.929283	0.00135	0.0241424	yes
XLOC_025042	Sdhd	chr9:50596339-50603849	132.137	250.128	0.920636	0.00135	0.0241424	yes
XLOC_015524	Hsd3b2	chr3:98710184-98725423	15.1344	7.63847	-0.986472	0.00135	0.0241424	yes
XLOC_000096	Il1r1	chr1:40224919-40316177	12.6022	5.7544	-1.13094	0.00135	0.0241424	yes
XLOC_017977	Upk3b	chr5:136038495-136045952	1.37261	0.446822	-1.61915	0.00135	0.0241424	yes
XLOC_008847	-	chr16:32591752-32592401	0.382569	0	-inf	0.0014	0.0247448	yes
XLOC_012163	Cyp2c40	chr19:39767072-39812814	0.69044	2.7012	1.96801	0.0014	0.0247448	yes
XLOC_008945	Rpl24	chr16:55966274-55971437	204.502	386.068	0.916741	0.0014	0.0247448	yes
XLOC_014569	Ndufb5	chr3:32737036-32751559	64.623	119.805	0.890562	0.0014	0.0247448	yes
XLOC_012079	Gda	chr19:21391306-21472661	3.7897	1.93722	-0.968091	0.0014	0.0247448	yes
XLOC_026470	Tceal8	chrX:136168983-136172251	11.2015	5.64629	-0.98832	0.0014	0.0247448	yes
XLOC_014544	Tnfsf10	chr3:27317076-27339665	1.06432	0.408992	-1.37978	0.0014	0.0247448	yes
XLOC_018035	Mafk	chr5:139791535-139814283	9.33111	3.56403	-1.38854	0.0014	0.0247448	yes
XLOC_023513	Lonrf1	chr8:36216063-36249516	1.23229	0.442897	-1.4763	0.0014	0.0247448	yes
XLOC_005137	Hhipl1	chr12:108306269-108330762	0.59771	0.178824	-1.74091	0.0014	0.0247448	yes
XLOC_021716	Pafah1b3	chr7:25295048-25297965	2.7101	7.63166	1.49365	0.00145	0.0254211	yes
XLOC_007869	Rpl8	chr15:76904070-76906318	212.341	406.629	0.937327	0.00145	0.0254211	yes
XLOC_023650	Bst2	chr8:71534261-71537468	114.255	215.005	0.912118	0.00145	0.0254211	yes
XLOC_019408	Brk1	chr6:113604771-113616951	39.9737	74.3924	0.896104	0.00145	0.0254211	yes
XLOC_001186	Prelp	chr1:133910303-133921401	17.3977	9.40534	-0.887341	0.00145	0.0254211	yes
XLOC_008285	Ndrg1	chr15:66929317-66969641	3.22807	1.4833	-1.12186	0.00145	0.0254211	yes
XLOC_009447	-	chr16:86770163-86808991	33.0041	9.44109	-1.80562	0.00145	0.0254211	yes
XLOC_017380	Tmem243	chr5:9088733-9161776	84.4393	165.907	0.974388	0.0015	0.0260866	yes
XLOC_018308	Qdpr	chr5:45419436-45450229	242.048	463.366	0.936858	0.0015	0.0260866	yes
XLOC_002478	Mbd3	chr10:80392540-80401648	27.2099	50.7106	0.898156	0.0015	0.0260866	yes
XLOC_015262	Wwtr1	chr3:57455643-57575910	4.10945	2.10042	-0.968271	0.0015	0.0260866	yes
XLOC_004666	Timp2	chr11:118301060-118355411	5.07262	2.44284	-1.05417	0.0015	0.0260866	yes
XLOC_019646	Samd9l	chr6:3372257-3399571	2.84231	1.3363	-1.08882	0.0015	0.0260866	yes
XLOC_000913	Tmem237	chr1:59100592-59120096	2.84339	1.02278	-1.47512	0.0015	0.0260866	yes
XLOC_007324	Rubie	chr14:46568330-46637423	0.0638817	2.88431	5.49668	0.00155	0.0266505	yes
XLOC_013726	Spc25	chr2:69193894-69206190	2.65206	6.35252	1.26021	0.00155	0.0266505	yes
XLOC_015248	Ndufc1	chr3:51405478-51408955	49.4831	96.927	0.969961	0.00155	0.0266505	yes
XLOC_021458	Hspbp1	chr7:4660517-4685066	10.9215	21.0918	0.949512	0.00155	0.0266505	yes
XLOC_017114	Nudc	chr4:133532541-133546027	40.9922	77.1891	0.913048	0.00155	0.0266505	yes
XLOC_002878	Rtn4	chr11:29692897-30026033	21.443	11.2885	-0.925651	0.00155	0.0266505	yes
XLOC_010639	Sult1c2	chr17:53829636-53845958	5.59506	2.28178	-1.29399	0.00155	0.0266505	yes
XLOC_008467	1700001L05Rik	chr15:83353708-83367297	1.03068	0.392472	-1.39294	0.00155	0.0266505	yes
XLOC_007473	Phf11a	chr14:59276912-59297522	4.27314	1.38716	-1.62316	0.00155	0.0266505	yes
XLOC_012263	-	chr19:55050917-55061102	0.362358	0.015299	-4.5659	0.00155	0.0266505	yes
XLOC_023714	Calr	chr8:84842087-84846931	380.491	811.655	1.093	0.0016	0.0272018	yes
XLOC_021055	Rrm1	chr7:102441694-102469771	2.50276	4.92039	0.975256	0.0016	0.0272018	yes
XLOC_008210	Ncald	chr15:37366174-37792428	3.55934	6.92011	0.959186	0.0016	0.0272018	yes
XLOC_023706	D8Ertd738e	chr8:84246234-84249761	89.6602	166.55	0.893413	0.0016	0.0272018	yes
XLOC_021151	Olfml1	chr7:107284774-107592725	8.23391	4.00184	-1.04091	0.0016	0.0272018	yes
XLOC_006685	Nim1	chr13:119710093-119755882	1.23918	0.451085	-1.45791	0.0016	0.0272018	yes
XLOC_004584	Abca8a	chr11:110025633-110097566	21.606	7.17375	-1.59063	0.0016	0.0272018	yes
XLOC_007597	Lect1	chr14:79637689-79662170	1.68037	0.242703	-2.79152	0.0016	0.0272018	yes
XLOC_006140	Esm1	chr13:113209658-113218104	1.91667	0.0619967	-4.95026	0.0016	0.0272018	yes
XLOC_023119	-	chr8:94383630-94385659	3.33723	0.0644648	-5.69399	0.0016	0.0272018	yes
XLOC_020166	Lag3	chr6:124904358-124911705	0.236353	1.10629	2.22672	0.00165	0.0277716	yes
XLOC_009177	Gp1bb,Sept5	chr16:18620318-18629938	0.472516	1.62782	1.7845	0.00165	0.0277716	yes
XLOC_020565	Ethe1	chr7:24583837-24608926	63.5661	127.171	1.00044	0.00165	0.0277716	yes
XLOC_023931	Aprt	chr8:122574636-122576932	29.8565	56.5344	0.921085	0.00165	0.0277716	yes
XLOC_016956	Rps8	chr4:117153835-117156132	196.902	366.11	0.894797	0.00165	0.0277716	yes
XLOC_012109	Ermp1	chr19:29609882-29648420	6.28104	3.2968	-0.929938	0.00165	0.0277716	yes
XLOC_022155	Prss23	chr7:89507784-89517586	1.54149	0.502935	-1.61588	0.00165	0.0277716	yes
XLOC_006424	Dbn1	chr13:55473427-55488076	0.949458	0.275502	-1.78504	0.00165	0.0277716	yes
XLOC_025109	Loxl1	chr9:58287722-58313212	0.914656	0.251167	-1.86458	0.00165	0.0277716	yes
XLOC_026434	-	chrX:108663884-108665033	0.460933	2.17583	2.23893	0.0017	0.0282991	yes
XLOC_018788	Mcm7	chr5:138164588-138171862	5.02325	9.97022	0.989005	0.0017	0.0282991	yes
XLOC_018689	Vps37b	chr5:124004640-124032260	4.92413	9.49287	0.946975	0.0017	0.0282991	yes
XLOC_024724	Rpl14	chr9:120571474-120574653	151.418	281.879	0.896538	0.0017	0.0282991	yes
XLOC_024310	Agphd1	chr9:54917285-54949924	31.1148	17.1015	-0.863483	0.0017	0.0282991	yes
XLOC_013052	Stk35	chr2:129798368-129832285	3.60403	1.6936	-1.08951	0.0017	0.0282991	yes
XLOC_001538	Zc3h12d	chr10:7832469-7870397	1.73864	0.743714	-1.22514	0.0017	0.0282991	yes
XLOC_015143	Fabp4	chr3:10204342-10208576	19.522	8.32733	-1.22918	0.0017	0.0282991	yes
XLOC_017757	A830010M20Rik	chr5:107497744-107512556	0.462403	0.1443	-1.68008	0.0017	0.0282991	yes
XLOC_019136	Gpnmb	chr6:49036517-49058182	0.567637	0.0770469	-2.88116	0.0017	0.0282991	yes
XLOC_025072	Cib2	chr9:54545351-54560079	3.77213	9.7282	1.36679	0.00175	0.0290358	yes
XLOC_002249	Arg1	chr10:24915206-24930445	826.746	1816.24	1.13544	0.00175	0.0290358	yes
XLOC_009855	Nelfe	chr17:34850390-34856372	18.5699	35.0267	0.915486	0.00175	0.0290358	yes
XLOC_000394	Fcamr	chr1:130800546-130819422	0.103506	0.458579	2.14746	0.0018	0.0297029	yes
XLOC_018246	Rbks	chr5:31624438-31697610	9.74301	19.3012	0.986251	0.0018	0.0297029	yes
XLOC_017866	Rpl6	chr5:121204500-121209241	165.52	309.932	0.904947	0.0018	0.0297029	yes
XLOC_026213	6720401G13Rik	chrX:50555743-50635258	8.81116	4.6727	-0.915076	0.0018	0.0297029	yes
XLOC_009839	H2-Eb1	chr17:34305866-34316674	13.1493	6.53204	-1.00938	0.0018	0.0297029	yes
XLOC_021554	Ube2m	chr7:13035119-13038275	41.6035	79.3542	0.9316	0.00185	0.0302972	yes
XLOC_003008	Hint1	chr11:54866437-54870496	190.468	351.085	0.882272	0.00185	0.0302972	yes
XLOC_025399	Rtp3	chr9:110984935-110990609	20.6891	37.4355	0.855536	0.00185	0.0302972	yes
XLOC_010342	Decr2	chr17:26081210-26090278	117.412	63.184	-0.893947	0.00185	0.0302972	yes
XLOC_010368	Fkbp5	chr17:28399081-28486112	16.4352	8.58561	-0.936795	0.00185	0.0302972	yes
XLOC_000560	Rgs5	chr1:169655500-169695903	12.8033	6.64295	-0.946619	0.00185	0.0302972	yes
XLOC_003079	Mfap4	chr11:61485443-61488704	1.41297	0.188107	-2.9091	0.00185	0.0302972	yes
XLOC_023972	-	chr8:126812667-126825970	0.251519	1.06805	2.08624	0.0019	0.031049	yes
XLOC_018524	Gbp10	chr5:105215698-105239533	0.701678	0.161786	-2.11672	0.0019	0.031049	yes
XLOC_019906	Smyd1	chr6:71213939-71262281	1.34463	2.98684	1.15141	0.00195	0.0315937	yes
XLOC_006670	Ndufs4	chr13:114287794-114388094	54.9535	111.638	1.02255	0.00195	0.0315938	yes
XLOC_020859	Htatip2	chr7:49759105-49773999	25.0008	46.7172	0.901978	0.00195	0.0315938	yes
XLOC_022599	Hras1	chr7:141189933-141194004	13.9708	25.8239	0.886296	0.00195	0.0315938	yes
XLOC_005358	Ahr	chr12:35497978-35534989	4.78505	2.50378	-0.934424	0.00195	0.0315938	yes
XLOC_016596	Ufl1	chr4:25247286-25281837	5.95606	3.10988	-0.937499	0.00195	0.0315938	yes
XLOC_008466	Arfgap3	chr15:83299739-83350247	3.04466	1.23815	-1.29809	0.00195	0.0315938	yes
XLOC_007544	Pdlim2	chr14:70164217-70177672	1.71827	0.480212	-1.83922	0.00195	0.0315938	yes
XLOC_024062	Icam4	chr9:21029372-21030531	0.420488	2.41707	2.52312	0.002	0.0320952	yes
XLOC_004509	Tmem101	chr11:102150540-102156407	3.29932	7.7965	1.24066	0.002	0.0320952	yes
XLOC_003315	Tmem98	chr11:80809777-80822033	8.80256	16.8138	0.933654	0.002	0.0320952	yes
XLOC_021218	-	chr7:119666300-119671875	2.89711	5.49332	0.923064	0.002	0.0320952	yes
XLOC_011472	Rnaseh2c	chr19:5601861-5602959	37.4704	70.0221	0.902058	0.002	0.0320952	yes
XLOC_003646	Llgl2	chr11:115824031-115855780	8.5603	15.7034	0.875346	0.002	0.0320952	yes
XLOC_010056	Ndufa11	chr17:56717724-56724248	16.2291	29.5449	0.86433	0.002	0.0320952	yes
XLOC_016999	Ctps	chr4:120539867-120570276	1.17654	0.332801	-1.82182	0.002	0.0320952	yes
XLOC_020429	Nlrp5-ps	chr7:14518495-14623066	2.59396	0.661387	-1.97159	0.002	0.0320952	yes
XLOC_009111	-	chr16:10324219-10347576	0.673145	2.09981	1.64127	0.00205	0.0325873	yes
XLOC_009264	Pigx	chr16:32084415-32099727	10.5026	21.4714	1.03168	0.00205	0.0325873	yes
XLOC_002121	Apon	chr10:128254130-128255901	222.966	436.342	0.968637	0.00205	0.0325873	yes
XLOC_020002	Eefsec	chr6:88257333-88446539	14.8242	27.3917	0.885783	0.00205	0.0325873	yes
XLOC_020092	Rpl32	chr6:115774556-115808767	331.688	610.072	0.879151	0.00205	0.0325873	yes
XLOC_015627	Amy1	chr3:113555951-113577750	91.8484	50.5008	-0.862949	0.00205	0.0325873	yes
XLOC_024514	Adamts7	chr9:90162977-90200251	1.93963	0.89138	-1.12167	0.00205	0.0325873	yes
XLOC_010438	H2-K2	chr17:33974658-33978791	9.42812	4.12541	-1.19243	0.00205	0.0325873	yes
XLOC_019577	Emp1	chr6:135362930-135383173	1.05571	0.294389	-1.84242	0.00205	0.0325873	yes
XLOC_023227	Tat	chr8:109990435-109999804	543.93	1290.79	1.24676	0.0021	0.0332427	yes
XLOC_013591	Crat	chr2:30392415-30415748	18.0381	34.7563	0.946228	0.0021	0.0332427	yes
XLOC_018526	Gbp11	chr5:105322529-105346472	1.6144	0.471355	-1.77611	0.0021	0.0332427	yes
XLOC_018931	Gngt1	chr6:3989063-3997436	1.92385	0.371267	-2.37347	0.0021	0.0332427	yes
XLOC_022956	Lsm4	chr8:70673191-70678752	29.6171	55.0726	0.894903	0.00215	0.0339633	yes
XLOC_004686	Aatk	chr11:120007315-120047145	1.33291	0.517412	-1.36519	0.00215	0.0339633	yes
XLOC_025352	Gnat1	chr9:107674447-107681250	4.97223	13.5918	1.45078	0.0022	0.0345373	yes
XLOC_009731	Atp6v0e	chr17:26676395-26699646	38.2306	71.7998	0.909251	0.0022	0.0345373	yes
XLOC_011045	Rps14	chr18:60774595-60778546	137.874	252.251	0.87151	0.0022	0.0345373	yes
XLOC_018717	Chchd2	chr5:129881160-129887470	119.14	215.803	0.857063	0.0022	0.0345373	yes
XLOC_005878	Mylip	chr13:45389741-45411959	4.36435	2.0383	-1.0984	0.0022	0.0345373	yes
XLOC_000205	Rufy4	chr1:74125540-74148230	0.87077	0.220677	-1.98035	0.0022	0.0345373	yes
XLOC_024680	-	chr9:113070980-113154054	3.74657	12.0877	1.6899	0.00225	0.0350321	yes
XLOC_022307	Hpx	chr7:105591610-105600116	2271.09	7216.2	1.66785	0.00225	0.0350321	yes
XLOC_023299	Cdt1	chr8:122568014-122573130	1.47209	3.36037	1.19076	0.00225	0.0350321	yes
XLOC_022695	Atp11a	chr8:12757015-12868728	1.61273	3.50234	1.11882	0.00225	0.0350321	yes
XLOC_001861	Dot1l	chr10:80755153-80795558	3.35438	6.2335	0.893998	0.00225	0.0350321	yes
XLOC_006527	Srd5a1	chr13:69558597-69611463	32.9874	59.7149	0.856176	0.00225	0.0350321	yes
XLOC_004641	Fbf1	chr11:116142284-116168178	4.43401	2.29041	-0.953007	0.00225	0.0350321	yes
XLOC_020128	Bid	chr6:120893118-120916837	8.77087	4.44072	-0.981926	0.00225	0.0350321	yes
XLOC_019797	Tpk1	chr6:43344794-43666175	6.02031	2.9981	-1.00579	0.0023	0.0357372	yes
XLOC_005619	-	chr12:109978295-110023864	3.9702	1.3383	-1.56881	0.0023	0.0357372	yes
XLOC_005932	Fgfr4	chr13:55152817-55168759	14.282	25.5845	0.841071	0.00235	0.0364022	yes
XLOC_021859	Nudt19	chr7:35547184-35555928	21.8029	38.9432	0.836848	0.00235	0.0364022	yes
XLOC_002821	Gm11992	chr11:9016053-9069354	0.828331	0.121074	-2.77432	0.00235	0.0364022	yes
XLOC_023198	1810019D21Rik	chr8:106059602-106138871	33.6004	110.401	1.7162	0.0024	0.0369128	yes
XLOC_003196	Ggt6,Mybbp1a	chr11:72435251-72451569	18.0544	35.2195	0.964024	0.0024	0.0369128	yes
XLOC_021400	Eps8l2	chr7:141339001-141365110	19.8208	36.4957	0.880709	0.0024	0.0369128	yes
XLOC_023259	Cmip	chr8:117257018-117461505	13.1692	7.28668	-0.853839	0.0024	0.0369128	yes
XLOC_007187	Nr1d2	chr14:18203990-18239106	24.7659	13.2466	-0.902737	0.0024	0.0369128	yes
XLOC_018469	Cxcl9	chr5:92321330-92328079	3.63783	1.62592	-1.16182	0.0024	0.0369128	yes
XLOC_015331	Gucy1b3	chr3:82032003-82074711	1.32475	0.504258	-1.39349	0.0024	0.0369128	yes
XLOC_023694	Mir1199	chr8:84010233-84012290	0.171756	2.0575	3.58245	0.00245	0.0374539	yes
XLOC_006920	Mrpl52	chr14:54426908-54429750	124.088	229.582	0.887638	0.00245	0.0374539	yes
XLOC_017908	Setd8	chr5:124439917-124462307	11.4782	20.9144	0.865603	0.00245	0.0374539	yes
XLOC_007876	Apol9b	chr15:77729071-77736383	32.9259	59.7929	0.860749	0.00245	0.0374539	yes
XLOC_007396	Dad1	chr14:54235484-54253929	119.301	215.507	0.853128	0.00245	0.0374539	yes
XLOC_023373	Efnb2	chr8:8617438-8660773	0.703489	0.234218	-1.58667	0.00245	0.0374539	yes
XLOC_014318	Sla2	chr2:156863109-156887078	11.4005	25.3992	1.15568	0.0025	0.038103	yes
XLOC_004114	Eif5a	chr11:69916711-69921958	253.419	471.14	0.894632	0.0025	0.038103	yes
XLOC_014319	Ndrg3	chr2:156927341-156992111	5.95529	10.8344	0.863373	0.0025	0.038103	yes
XLOC_001782	Gm10941	chr10:77256757-77259223	0.275279	4.2554	3.95033	0.00255	0.0387095	yes
XLOC_014728	Gpatch4	chr3:88043107-88055992	4.22533	8.44644	0.999279	0.00255	0.0387095	yes
XLOC_008728	Snai2	chr16:14705634-14711004	4.14556	1.80087	-1.20287	0.00255	0.0387095	yes
XLOC_001612	Themis	chr10:28668394-28883781	0.70181	0.0209203	-5.0681	0.00255	0.0387095	yes
XLOC_023961	Fam89a	chr8:124740256-124751809	2.29308	5.46864	1.25389	0.0026	0.0392328	yes
XLOC_004715	Rfng	chr11:120780744-120784211	8.58817	15.768	0.876575	0.0026	0.0392328	yes
XLOC_001074	Myeov2	chr1:92637144-92641985	51.2646	94.0227	0.875047	0.0026	0.0392328	yes
XLOC_026398	Rps4x	chrX:102184942-102189339	205.234	364.195	0.827441	0.0026	0.0392328	yes
XLOC_018850	Smurf1	chr5:144876494-144965830	5.66011	3.07783	-0.878914	0.0026	0.0392328	yes
XLOC_016190	2610528J11Rik	chr4:118527008-118530217	12.1131	5.65845	-1.09809	0.0026	0.0392328	yes
XLOC_006145	Mocs2	chr13:114814221-114829420	60.4453	119.178	0.979411	0.00265	0.0399079	yes
XLOC_004624	Hn1	chr11:115497352-115514370	6.10625	11.9145	0.964356	0.00265	0.0399079	yes
XLOC_005326	Rnf144a	chr12:26306797-26415256	0.648079	1.475	1.18647	0.0027	0.0405401	yes
XLOC_014339	Mafb	chr2:160363676-160367065	21.9708	11.8018	-0.896588	0.0027	0.0405401	yes
XLOC_001627	Lama4	chr10:38965514-39110188	0.82612	0.318752	-1.37392	0.0027	0.0405401	yes
XLOC_024851	Ccdc151	chr9:21989530-22002634	2.72957	8.86411	1.6993	0.00275	0.041128	yes
XLOC_021756	Zfp36	chr7:28375034-28379246	53.5899	29.6097	-0.855891	0.00275	0.041128	yes
XLOC_017610	Atp10d	chr5:72203328-72298892	1.80176	0.758513	-1.24816	0.00275	0.041128	yes
XLOC_012888	Wt1	chr2:105126527-105173614	0.401102	0.077736	-2.36731	0.00275	0.041128	yes
XLOC_002313	-	chr10:42054386-42054497	69.8007	0	-inf	0.0028	0.0415479	yes
XLOC_014727	-	chr3:88030981-88032472	0.368134	0	-inf	0.0028	0.0415479	yes
XLOC_002230	-	chr10:21444928-21447461	0.158667	1.95946	3.62639	0.0028	0.0415479	yes
XLOC_025814	Apoo	chrX:94367109-94417092	15.9088	29.8679	0.90877	0.0028	0.0415479	yes
XLOC_013787	Tmx2	chr2:84671313-84678119	22.7991	40.0914	0.814316	0.0028	0.0415479	yes
XLOC_009015	Bach1	chr16:87698953-87733600	6.42388	3.49323	-0.878885	0.0028	0.0415479	yes
XLOC_005144	Slc25a47	chr12:108851128-108856815	324.375	176.063	-0.88157	0.0028	0.0415479	yes
XLOC_010770	-	chr17:83827700-83830347	5.77757	2.74141	-1.07554	0.0028	0.0415479	yes
XLOC_004019	Pld6	chr11:59783710-59787657	0.502791	1.68839	1.74762	0.00285	0.0419614	yes
XLOC_014496	Samd10	chr2:181595217-181599199	0.690597	1.83093	1.40666	0.00285	0.0419614	yes
XLOC_016864	Cyp2j9	chr4:96568428-96595503	7.79525	16.2439	1.05923	0.00285	0.0419614	yes
XLOC_010042	Mpnd	chr17:56009200-56036637	36.1734	69.0847	0.933436	0.00285	0.0419614	yes
XLOC_001787	Sumo3	chr10:77606233-77618331	22.3676	39.8793	0.834233	0.00285	0.0419614	yes
XLOC_007463	Cryl1	chr14:57275033-57398483	19.4497	10.4975	-0.889697	0.00285	0.0419614	yes
XLOC_010804	Nrxn1	chr17:90033614-91092802	0.581344	0.251045	-1.21145	0.00285	0.0419614	yes
XLOC_016129	Ttc39a	chr4:109402328-109444745	0.844999	0.0778532	-3.44012	0.00285	0.0419614	yes
XLOC_021025	Chrdl2	chr7:100006403-100034731	0.0822561	2.74224	5.05909	0.0029	0.042287	yes
XLOC_004607	Cd300e	chr11:115051916-115062038	0.212064	1.01876	2.26425	0.0029	0.042287	yes
XLOC_007134	Mir17hg,Mir19b-1	chr14:115044304-115046728	0.762418	2.32716	1.60992	0.0029	0.042287	yes
XLOC_014524	Car2	chr3:14886261-14900770	3.10845	6.55661	1.07675	0.0029	0.042287	yes
XLOC_022190	Rps3	chr7:99477896-99483709	83.4671	151.764	0.862552	0.0029	0.042287	yes
XLOC_007665	Rpl37	chr15:5116612-5119140	89.6955	158.908	0.825082	0.0029	0.042287	yes
XLOC_005521	Irf2bpl	chr12:86880702-86884814	7.81145	4.25685	-0.875806	0.0029	0.042287	yes
XLOC_006743	Fut11	chr14:20694967-20700197	1.70886	0.740545	-1.20638	0.0029	0.042287	yes
XLOC_007456	Pspc1	chr14:56722448-56778316	2.45654	1.00209	-1.29362	0.0029	0.042287	yes
XLOC_014167	Cpxm1	chr2:130390774-130397629	0.68047	0.0915559	-2.89381	0.0029	0.042287	yes
XLOC_004121	Rnasek	chr11:70238122-70239852	126.733	232.171	0.873397	0.00295	0.0429335	yes
XLOC_012119	Asah2	chr19:31982594-32108207	4.41473	2.23882	-0.979584	0.00295	0.0429335	yes
XLOC_022967	Ocel1	chr8:71371297-71373689	3.54801	7.31682	1.04421	0.003	0.0435359	yes
XLOC_012113	Gldc	chr19:30098440-30175441	48.1493	86.6274	0.84731	0.003	0.0435359	yes
XLOC_015077	Gbp7	chr3:142530337-142550083	2.00976	0.970782	-1.04981	0.003	0.0435359	yes
XLOC_011957	Vegfb	chr19:6982471-6987658	23.9113	45.4903	0.927866	0.00305	0.0439252	yes
XLOC_012827	Mtch2	chr2:90847154-90866634	47.1508	84.7107	0.845262	0.00305	0.0439252	yes
XLOC_008419	Rpl3	chr15:80077780-80083406	126.728	225.717	0.832779	0.00305	0.0439252	yes
XLOC_018879	Slc46a3	chr5:147878440-147894857	14.7899	8.0915	-0.870131	0.00305	0.0439252	yes
XLOC_019223	-	chr6:70722532-70726945	37.2722	19.2107	-0.956192	0.00305	0.0439252	yes
XLOC_017308	Arhgef16	chr4:154278469-154301192	2.58432	1.12551	-1.1992	0.00305	0.0439252	yes
XLOC_019366	-	chr6:98427035-98429771	0.625498	0.0684966	-3.1909	0.00305	0.0439252	yes
XLOC_000957	-	chr1:68032236-68036201	0.406623	0.0429553	-3.24278	0.00305	0.0439252	yes
XLOC_001690	Fabp7	chr10:57784922-57788450	1.55753	4.63349	1.57284	0.0031	0.0444343	yes
XLOC_014600	-	chr3:40991321-40994370	0.525504	1.36291	1.37492	0.0031	0.0444343	yes
XLOC_002209	Aig1	chr10:13647062-13868916	8.51056	16.4029	0.94662	0.0031	0.0444343	yes
XLOC_018660	Acad12	chr5:121596629-121618938	2.54532	1.22754	-1.05208	0.0031	0.0444343	yes
XLOC_026196	Dcaf12l1	chrX:44786566-44790197	0.997327	0.354767	-1.49119	0.0031	0.0444343	yes
XLOC_021129	Timm10b	chr7:105640523-105643337	30.6309	62.501	1.02889	0.00315	0.0448964	yes
XLOC_008773	Ap2m1	chr16:20535503-20544053	77	137.881	0.840494	0.00315	0.0448964	yes
XLOC_011796	As3mt	chr19:46707442-46741098	25.6641	45.6311	0.830268	0.00315	0.0448964	yes
XLOC_001267	Mr1	chr1:155127395-155146793	2.57851	1.1394	-1.17826	0.00315	0.0448964	yes
XLOC_021990	-	chr7:48684218-48739913	1.39054	0.388551	-1.83947	0.00315	0.0448964	yes
XLOC_017221	Fhad1	chr4:141889924-142011651	2.24412	0.542298	-2.04899	0.00315	0.0448964	yes
XLOC_021843	Gpi1	chr7:34201326-34230305	77.2023	141.766	0.876792	0.0032	0.0454382	yes
XLOC_017884	Arpc3	chr5:122391890-122406178	74.0836	130.27	0.814281	0.0032	0.0454382	yes
XLOC_019034	Akr1d1	chr6:37530172-37568815	54.9338	30.9553	-0.827506	0.0032	0.0454382	yes
XLOC_003972	Sparc	chr11:55394500-55420080	24.8627	13.8017	-0.84914	0.0032	0.0454382	yes
XLOC_008327	Tsta3	chr15:75924682-75929820	15.0389	27.618	0.876915	0.00325	0.0460189	yes
XLOC_003126	Rpl26	chr11:68901565-68904534	336.754	607.23	0.850548	0.00325	0.0460189	yes
XLOC_016866	Cyp2j5	chr4:96614935-96664216	241.738	130.322	-0.891361	0.00325	0.0460189	yes
XLOC_011861	-	chr19:61097894-61099057	0.476311	1.90014	1.99613	0.0033	0.0463375	yes
XLOC_010140	Slc3a1	chr17:85028346-85090274	17.2247	55.3848	1.68501	0.0033	0.0463375	yes
XLOC_022424	Pdilt	chr7:119486586-119523482	2.10772	4.51305	1.09842	0.0033	0.0463375	yes
XLOC_020674	Alkbh6	chr7:30308707-30314303	6.88129	13.9489	1.0194	0.0033	0.0463375	yes
XLOC_023640	Rpl18a	chr8:70894721-70897443	157.988	286.356	0.857992	0.0033	0.0463375	yes
XLOC_002926	Gnb2l1	chr11:48800359-48806241	141.852	254.178	0.841457	0.0033	0.0463375	yes
XLOC_024908	Ei24	chr9:36779152-36797393	97.2895	173.265	0.832624	0.0033	0.0463375	yes
XLOC_010793	Mcfd2	chr17:87254442-87265947	73.5688	130.993	0.832327	0.0033	0.0463375	yes
XLOC_024245	Mpzl2	chr9:45040295-45054684	19.1317	10.8512	-0.818115	0.0033	0.0463375	yes
XLOC_023583	-	chr8:63772245-63776111	0.494993	0	-inf	0.00335	0.0467797	yes
XLOC_003609	Arsg	chr11:109440077-109573329	14.2794	28.5316	0.998626	0.00335	0.0467797	yes
XLOC_002818	Igfbp1	chr11:7197786-7202546	37.0397	71.5695	0.950274	0.00335	0.0467797	yes
XLOC_017553	Med28	chr5:45520228-45529284	2.5048	4.71599	0.912865	0.00335	0.0467797	yes
XLOC_012739	Slc43a3	chr2:84936613-84958509	12.773	6.95894	-0.876157	0.00335	0.0467797	yes
XLOC_015092	Syde2	chr3:145987869-146021720	1.45348	0.651394	-1.15791	0.00335	0.0467797	yes
XLOC_005512	Rps6kl1	chr12:85135595-85151264	0.128573	0.613062	2.25344	0.0034	0.0472603	yes
XLOC_018678	Hpd	chr5:123142192-123197616	1822.99	4351.23	1.25512	0.0034	0.0472603	yes
XLOC_011233	Hspa9	chr18:34937414-34954529	153.861	288.606	0.907473	0.0034	0.0472603	yes
XLOC_019922	Tgoln1	chr6:72608420-72617000	35.1172	63.8307	0.862074	0.0034	0.0472603	yes
XLOC_020601	Cyp2f2	chr7:27119954-27133660	581.637	302.645	-0.942494	0.0034	0.0472603	yes
XLOC_015163	-	chr3:18061718-18063156	0.117383	1.05172	3.16346	0.00345	0.0476496	yes
XLOC_012494	Ppp2r4	chr2:30416049-30447812	14.0883	25.8519	0.875771	0.00345	0.0476496	yes
XLOC_012587	Kynu	chr2:43555114-43683364	72.8261	133.149	0.870517	0.00345	0.0476496	yes
XLOC_012964	Chp1	chr2:119547706-119587022	79.4766	141.731	0.834555	0.00345	0.0476496	yes
XLOC_019977	Cml1	chr6:85910153-85915677	125.547	71.6091	-0.810009	0.00345	0.0476496	yes
XLOC_018326	Sel1l3	chr5:53107082-53213452	5.43637	2.76887	-0.973349	0.00345	0.0476496	yes
XLOC_012458	-	chr2:27586180-27588458	1.09197	0.0697496	-3.9686	0.00345	0.0476496	yes
XLOC_023043	1700067K01Rik	chr8:84001705-84004770	0.255203	1.53476	2.58829	0.0035	0.0480339	yes
XLOC_024055	Pin1	chr9:20652129-20666584	2.72662	5.22009	0.93696	0.0035	0.0480339	yes
XLOC_014921	Slc16a1	chr3:104638667-104658462	7.99414	14.3023	0.839231	0.0035	0.0480339	yes
XLOC_006921	Mmp14	chr14:54431603-54442468	11.6796	20.6617	0.822969	0.0035	0.0480339	yes
XLOC_025274	1190002N15Rik	chr9:94517863-94538081	8.96487	4.80991	-0.898273	0.0035	0.0480339	yes
XLOC_021437	Nlrp12	chr7:3218783-3249740	8.27602	4.28292	-0.950342	0.0035	0.0480339	yes
XLOC_005408	Clec14a	chr12:58264719-58269258	2.52609	1.23827	-1.02858	0.0035	0.0480339	yes
XLOC_008661	Zfp385a	chr15:103313894-103340086	5.20162	9.44336	0.860339	0.00355	0.0485882	yes
XLOC_012141	Ppp1r3c	chr19:36731730-36736604	23.0242	41.1349	0.837214	0.00355	0.0485882	yes
XLOC_011424	1810055G02Rik	chr19:3708289-3717881	35.4677	19.7216	-0.84673	0.00355	0.0485882	yes
XLOC_009276	1700007L15Rik	chr16:33373378-33380751	0.699518	2.88399	2.04363	0.0036	0.0490072	yes
XLOC_005455	Wdr89	chr12:75630593-75669537	8.14449	16.9478	1.0572	0.0036	0.0490072	yes
XLOC_010299	Gfer	chr17:24693190-24696156	14.9168	26.9841	0.855173	0.0036	0.0490072	yes
XLOC_014331	Tgm2	chr2:158116404-158146392	31.5082	55.6042	0.819469	0.0036	0.0490072	yes
XLOC_001543	Shprh	chr10:11149429-11216499	1.47012	0.72005	-1.02976	0.0036	0.0490072	yes
XLOC_015728	Clca1	chr3:144730260-144760781	3.16403	1.54946	-1.03	0.0036	0.0490072	yes
XLOC_018317	-	chr5:51283284-51289287	0.451642	1.63538	1.85637	0.00365	0.0495544	yes
XLOC_019786	Epha1	chr6:42358486-42380558	12.8143	7.19286	-0.833115	0.00365	0.0495544	yes
XLOC_000868	Col5a2	chr1:45374330-45503282	0.493303	0.169577	-1.54053	0.00365	0.0495544	yes
