# Supplementary material for: CD9 Counteracts Liver Steatosis and Mediates GCGR Agonist Hepatic Effects
Source: Adv Sci (Weinh). 2024 Jun 5;11(29):2400819. doi: 10.1002/advs.202400819 (PMC11304330; doi:10.1002/advs.202400819)
Supplement: Supplementary file 2 — Supporting Information [file ADVS-11-2400819-s002.zip › advs202400819-sup-0002-cif/Table S2.xlsx]

## Sheet: Sheet1
Table S2. RNA sequencing analysis of mice with HFD-induced fatty livers (quoted from GEO#GSE94754).
ID	adj.P.Val	P.Value	t	B	logFC	Gene.symbol	Gene.title
10506301	0.0289	8.12e-07	-12.2	3.9494	-1.621	Lepr	leptin receptor
10588883	0.0937	5.27e-06	9.73	3.0681	0.488	Amt	aminomethyltransferase
10362904	0.1514	1.53e-05	8.52	2.4724	0.459	Rtn4ip1	reticulon 4 interacting protein 1
10338809	0.1514	1.7e-05	8.4	2.4072	0.543
10344510	0.1968	4.02e-05	7.53	1.8707	0.594
10346410	0.1968	4.04e-05	7.53	1.8687	0.374	Aox3	aldehyde oxidase 3
10587368	0.1968	4.14e-05	7.5	1.8528	0.389	Mto1	mitochondrial tRNA translation optimization 1
10408557	0.1968	4.52e-05	7.42	1.7945	0.812	Serpinb1a	serine (or cysteine) peptidase inhibitor, clade B, member 1a
10343950	0.1968	4.98e-05	-7.32	1.7309	-0.623
10512774	0.2101	5.91e-05	-7.16	1.6173	-0.331	Coro2a	coronin, actin binding protein 2A
10378572	0.2194	8.52e-05	6.82	1.3677	0.563	Tlcd2	TLC domain containing 2
10600210	0.2194	8.59e-05	-6.82	1.3624	-0.317	Slc6a8	solute carrier family 6 (neurotransmitter transporter, creatine), member 8
10342218	0.2194	0.000105	6.63	1.2198	1.19
10506415	0.2194	0.00012	6.52	1.1262	0.284	Oma1	OMA1 zinc metallopeptidase
10414137	0.2194	0.000122	6.5	1.1141	0.514	Grid1	glutamate receptor, ionotropic, delta 1
10341732	0.2194	0.000129	6.46	1.0784	0.6
10339523	0.2194	0.00013	6.45	1.0731	0.419
10529313	0.2194	0.000132	6.44	1.0611	0.385	Letm1///Letm1	leucine zipper-EF-hand containing transmembrane protein 1///leucine zipper-EF-hand containing transmembrane protein 1
10343629	0.2194	0.000136	6.41	1.0378	0.963
10368654	0.2194	0.000142	6.37	1.0086	0.317	Nt5dc1	5'-nucleotidase domain containing 1
10423005	0.2194	0.000143	6.37	1.0051	0.544	Ugt3a1	UDP glycosyltransferases 3 family, polypeptide A1
10342048	0.2194	0.000144	6.36	0.9978	0.453
10489569	0.2194	0.000149	-6.33	0.9725	-1.014	Pltp	phospholipid transfer protein
10340706	0.2194	0.000157	-6.29	0.9342	-0.359
10372682	0.2194	0.000165	6.24	0.8998	0.323	Slc35e3	solute carrier family 35, member E3
10341329	0.2194	0.000167	6.24	0.893	0.495
10340002	0.2194	0.000171	6.21	0.8726	0.651
10344276	0.2194	0.000173	-6.21	0.8667	-0.481
10535732	0.2517	0.000205	6.06	0.7404	0.4	Gpr12	G-protein coupled receptor 12
10350614	0.2801	0.000249	5.9	0.5972	0.304	Trmt1l	tRNA methyltransferase 1 like
10341214	0.2801	0.000258	5.87	0.5708	0.795
10438672	0.2801	0.000265	5.85	0.5513	0.333	Tbccd1	TBCC domain containing 1
10406795	0.2801	0.000275	5.82	0.5241	0.283	Gfm2	G elongation factor, mitochondrial 2
10357220	0.2801	0.000299	5.75	0.4611	0.319	Tmem177	transmembrane protein 177
10343630	0.2801	0.000299	5.75	0.4608	0.424
10486322	0.2801	0.000311	-5.72	0.4292	-0.479
10557357	0.2801	0.000313	5.72	0.4264	0.341	D430042O09Rik	RIKEN cDNA D430042O09 gene
10458090	0.2801	0.000321	-5.69	0.4064	-0.281	Reep5	receptor accessory protein 5
10344459	0.2801	0.000322	5.69	0.4032	0.615
10375343	0.2801	0.000323	-5.69	0.4015	-0.546	Rnf145	ring finger protein 145
10512807	0.2801	0.000326	-5.68	0.3959	-0.52	Gabbr2	gamma-aminobutyric acid (GABA) B receptor, 2
10340722	0.2801	0.000331	5.67	0.3836	0.944
10428940	0.2863	0.000356	-5.61	0.3279	-0.433
10512766	0.2863	0.000364	5.59	0.3116	0.361	Trim14	tripartite motif-containing 14
10392142	0.2863	0.000365	-5.59	0.3082	-0.262	Cd79b	CD79B antigen
10427624	0.2863	0.00037	5.58	0.2977	0.394	Ugt3a2///Ugt3a1	UDP glycosyltransferases 3 family, polypeptide A2///UDP glycosyltransferases 3 family, polypeptide A1
10368222	0.3026	0.000414	5.49	0.2114	0.3	4930444G20Rik	RIKEN cDNA 4930444G20 gene
10339534	0.3026	0.000426	5.47	0.1905	0.722
10376887	0.3026	0.000443	-5.44	0.1606	-0.473	Snord49a	small nucleolar RNA, C/D box 49A
10343853	0.3026	0.000449	-5.43	0.1496	-0.42
10423002	0.3026	0.000452	5.42	0.1453	0.389	Ugt3a2///Ugt3a1	UDP glycosyltransferases 3 family, polypeptide A2///UDP glycosyltransferases 3 family, polypeptide A1
10340171	0.3026	0.000471	5.39	0.1126	0.314
10367066	0.3026	0.00048	5.38	0.0987	0.678	Sdr9c7	4short chain dehydrogenase/reductase family 9C, member 7
10584309	0.3026	0.000498	5.35	0.0697	0.234	Msantd2	Myb/SANT-like DNA-binding domain containing 2
10341266	0.3026	0.000498	5.35	0.0695	0.676
10496462	0.3026	0.000505	5.34	0.059	0.404	Adh6-ps1	alcohol dehydrogenase 6 (class V), pseudogene 1
10340893	0.3026	0.000505	-5.34	0.0586	-0.565
10596303	0.3026	0.000505	-5.34	0.0581	-0.864	Acpp	acid phosphatase, prostate
10346374	0.3026	0.000506	5.34	0.0569	0.563	Aox1	aldehyde oxidase 1
10459288	0.3026	0.000518	-5.32	0.039	-0.315	Adrb2	adrenergic receptor, beta 2
10593205	0.3026	0.000524	5.31	0.0306	0.293	Rexo2	RNA exonuclease 2
10343967	0.3026	0.000532	-5.3	0.0175	-0.72
10401616	0.3026	0.000536	5.29	0.012	0.258	Mlh3	mutL homolog 3
10490923	0.3034	0.000555	-5.26	-0.0153	-0.524	Car2	carbonic anhydrase 2
10526410	0.3034	0.000557	5.26	-0.0177	0.599	Hspb1	heat shock protein 1
10338757	0.3034	0.000569	-5.25	-0.0349	-0.445
10523350	0.3034	0.000581	-5.23	-0.0512	-0.316	Gm3286///Gm16513///Gm3139///Gm3106///E330014E10Rik///Gm16367///D5Ertd577e	predicted gene 3286///predicted gene, Gm16513///predicted gene 3139///predicted gene 3106///RIKEN cDNA E330014E10 gene///predicted gene 16367///DNA segment, Chr 5, ERATO Doi 577, expressed
10536114	0.3034	0.000581	-5.23	-0.0512	-0.316	Gm3286///Gm16513///Gm3139///Gm3106///E330014E10Rik///Gm16367///D5Ertd577e	predicted gene 3286///predicted gene, Gm16513///predicted gene 3139///predicted gene 3106///RIKEN cDNA E330014E10 gene///predicted gene 16367///DNA segment, Chr 5, ERATO Doi 577, expressed
10458589	0.3034	0.000595	5.21	-0.0695	0.393	Prelid2	PRELI domain containing 2
10338120	0.3034	0.000622	5.18	-0.1042	0.288
10418275	0.3034	0.000635	5.16	-0.1207	0.3	Ccdc66	coiled-coil domain containing 66
10341899	0.3034	0.000645	5.15	-0.1327	0.435
10383358	0.3034	0.000649	-5.15	-0.1372	-0.469
10576901	0.3034	0.000659	5.13	-0.1498	0.795	Slc10a2	solute carrier family 10, member 2
10343647	0.3034	0.00066	5.13	-0.1511	0.387
10343907	0.3034	0.000665	5.13	-0.1572	0.425
10340397	0.3034	0.000679	-5.11	-0.1732	-0.517
10339247	0.3034	0.00068	5.11	-0.1744	0.333
10343774	0.3034	0.000686	5.1	-0.1816	0.396
10425822	0.3034	0.000711	-5.08	-0.2099	-1.048	Pnpla3	patatin-like phospholipase domain containing 3
10453544	0.3034	0.00072	5.07	-0.2202	0.522	Mettl4	methyltransferase like 4
10343215	0.3034	0.000721	5.07	-0.2205	0.73
10452118	0.3034	0.000724	5.06	-0.2246	0.34	Lonp1	lon peptidase 1, mitochondrial
10452535	0.3034	0.000727	5.06	-0.2269	0.302
10523772	0.3034	0.00073	5.06	-0.2307	0.239	Lrrc8d	leucine rich repeat containing 8D
10343201	0.3034	0.000751	-5.04	-0.253	-0.388
10497752	0.3034	0.000758	5.03	-0.2601	0.317	Carhsp1	calcium regulated heat stable protein 1
10382022	0.3034	0.000763	5.02	-0.2662	0.258	Taco1	translational activator of mitochondrially encoded cytochrome c oxidase I
10396905	0.3034	0.000783	-5	-0.2866	-0.31	Plekhd1	pleckstrin homology domain containing, family D (with coiled-coil domains) member 1
10389894	0.3034	0.000789	5	-0.2922	0.435	Abcc3	ATP-binding cassette, sub-family C (CFTR/MRP), member 3
10519497	0.3034	0.000791	5	-0.2948	0.37	Steap4	STEAP family member 4
10584034	0.3034	0.000793	5	-0.2967	0.232	Snx19	sorting nexin 19
10540952	0.3034	0.000807	4.98	-0.31	0.253	Ift122	intraflagellar transport 122
10343697	0.3034	0.000832	4.96	-0.3352	0.426
10474875	0.3034	0.000843	-4.95	-0.3449	-0.339	Casc5	cancer susceptibility candidate 5
10583809	0.3034	0.000856	-4.94	-0.3578	-0.214	Cnn1	calponin 1
10530059	0.3034	0.000858	-4.94	-0.3589	-0.286	Sel1l3	sel-1 suppressor of lin-12-like 3 (C. elegans)
10339471	0.3034	0.000879	4.92	-0.3789	0.324
10358389	0.3034	0.000879	-4.92	-0.379	-0.308	Rgs2	regulator of G-protein signaling 2
10544829	0.3034	0.000889	-4.91	-0.3878	-0.339	Jazf1	JAZF zinc finger 1
10368700	0.3034	0.000891	4.91	-0.3892	0.283	Mfsd4b3	major facilitator superfamily domain containing 4B3
10606928	0.3034	0.000898	-4.9	-0.3955	-1.106	Serpina7	serine (or cysteine) peptidase inhibitor, clade A (alpha-1 antiproteinase, antitrypsin), member 7
10606939	0.3034	0.000899	-4.9	-0.397	-0.241	Rps4x	ribosomal protein S4, X-linked
10343834	0.3034	0.000908	4.9	-0.4045	0.409
10457475	0.3034	0.000916	4.89	-0.4118	0.297	Abhd3	abhydrolase domain containing 3
10346255	0.3034	0.000922	4.88	-0.4166	0.258	Ormdl1	ORM1-like 1 (S. cerevisiae)
10340935	0.3034	0.000926	4.88	-0.4208	0.652
10341672	0.3034	0.000931	4.88	-0.4244	1.128
10436282	0.3034	0.000936	4.87	-0.4291	0.447	Impg2	interphotoreceptor matrix proteoglycan 2
10408928	0.3034	0.000957	4.86	-0.4471	0.578	Hspb1	heat shock protein 1
10341278	0.3034	0.000966	-4.85	-0.4543	-0.421
10589870	0.3034	0.000978	-4.84	-0.4644	-0.325
10524681	0.3034	0.000985	4.84	-0.4697	0.297	Triap1	TP53 regulated inhibitor of apoptosis 1
10445558	0.3034	0.000986	4.84	-0.4705	0.3	Dnph1	2'-deoxynucleoside 5'-phosphate N-hydrolase 1
10373515	0.3034	0.000995	4.83	-0.4781	0.435	Suox	sulfite oxidase
10527465	0.3034	0.000998	4.83	-0.4803	0.251	Zkscan5	zinc finger with KRAB and SCAN domains 5
10548752	0.3034	0.000998	-4.83	-0.4807	-0.55
10440560	0.3103	0.00103	4.8	-0.5074	0.308	Ltn1	listerin E3 ubiquitin protein ligase 1
10359386	0.3103	0.00106	4.78	-0.527	0.413	Dars2	aspartyl-tRNA synthetase 2 (mitochondrial)
10552613	0.3103	0.00106	-4.78	-0.53	-0.897	Klk1b4	kallikrein 1-related pepidase b4
10490201	0.3103	0.00106	-4.78	-0.5301	-0.293	Mir298	microRNA 298
10531560	0.3103	0.00107	4.77	-0.5393	0.415	Antxr2///Antxr2	anthrax toxin receptor 2///anthrax toxin receptor 2
10375125	0.3103	0.00109	4.76	-0.5483	0.271	Ssbp1	single-stranded DNA binding protein 1
10514912	0.3103	0.00109	4.76	-0.5517	0.46	Dio1	deiodinase, iodothyronine, type I
10561017	0.3103	0.00109	-4.76	-0.5521	-0.313	Pafah1b3	platelet-activating factor acetylhydrolase, isoform 1b, subunit 3
10474223	0.3115	0.0011	4.75	-0.5619	0.351	Cd59b	CD59b antigen
10340765	0.3133	0.00112	-4.74	-0.5728	-0.64
10343089	0.316	0.00114	4.73	-0.586	0.371
10552546	0.3162	0.00116	-4.72	-0.6039	-0.32	Klk1b3///Klk1b4///Klk1b8///Klk1b1///Klk1b5///Klk1b27///Klk1b24///Klk1b21///Klk1b11///Klk1///Klk1b7-ps///Klk1b9///Klk1b22	kallikrein 1-related peptidase b3///kallikrein 1-related pepidase b4///kallikrein 1-related peptidase b8///kallikrein 1-related peptidase b1///kallikrein 1-related peptidase b5///kallikrein 1-related peptidase b27///kallikrein 1-related peptidase b24///kallikrein 1-related peptidase b21///kallikrein 1-related peptidase b11///kallikrein 1///kallikrein 1-related peptidase b7, pseudogene///kallikrei…
10496956	0.3162	0.00118	4.71	-0.6144	0.276	Pigk	phosphatidylinositol glycan anchor biosynthesis, class K
10570612	0.3162	0.00118	4.7	-0.6164	0.25	Defb5	defensin beta 5
10398224	0.3162	0.0012	-4.69	-0.6315	-0.218	Cyp46a1	cytochrome P450, family 46, subfamily a, polypeptide 1
10487000	0.3162	0.0012	-4.69	-0.6326	-0.231	Shf	Src homology 2 domain containing F
10587085	0.3162	0.00121	4.69	-0.6342	0.405	Fam214a	family with sequence similarity 214, member A
10419744	0.3162	0.00121	-4.69	-0.6357	-0.24	Slc7a7	solute carrier family 7 (cationic amino acid transporter, y+ system), member 7
10569998	0.3162	0.00121	4.69	-0.6376	0.293
10551025	0.3162	0.00122	-4.68	-0.6419	-0.47	Cd79a	CD79A antigen (immunoglobulin-associated alpha)
10362876	0.3167	0.00123	4.68	-0.649	0.332	Pdss2	prenyl (solanesyl) diphosphate synthase, subunit 2
10338351	0.3189	0.00126	4.66	-0.6677	0.421
10387648	0.3189	0.00126	4.66	-0.669	0.226	Tmem102	transmembrane protein 102
10340440	0.3189	0.00128	4.64	-0.6835	0.715
10427035	0.3189	0.00129	-4.64	-0.6884	-0.258	Nr4a1	nuclear receptor subfamily 4, group A, member 1
10502510	0.3189	0.0013	-4.64	-0.6924	-0.214	Lmo4	LIM domain only 4
10417708	0.3189	0.0013	4.63	-0.6953	0.225	Oxsm	3-oxoacyl-ACP synthase, mitochondrial
10338168	0.3189	0.00132	4.63	-0.7056	0.636
10562637	0.3189	0.00132	-4.62	-0.7073	-0.296	Ccnb1	cyclin B1
10341606	0.3189	0.00132	4.62	-0.7075	0.547
10491182	0.3189	0.00134	-4.62	-0.7164	-0.209	Eif5a2	eukaryotic translation initiation factor 5A2
10340709	0.3189	0.00134	4.61	-0.7192	0.473
10367400	0.3189	0.00135	4.61	-0.7224	0.343	Mmp19	matrix metallopeptidase 19
10521984	0.3211	0.00136	-4.6	-0.7343	-0.548	G6pd2	glucose-6-phosphate dehydrogenase 2
10393136	0.3211	0.00137	-4.6	-0.739	-0.564	Fbf1	Fas (TNFRSF6) binding factor 1
10416974	0.3211	0.00138	-4.59	-0.7458	-0.78	Gpc6	glypican 6
10339309	0.3211	0.00141	-4.58	-0.7602	-0.349
10473976	0.3211	0.00142	4.57	-0.7693	0.362	Harbi1	harbinger transposase derived 1
10484357	0.3211	0.00146	-4.55	-0.7868	-0.245	Rps4x	ribosomal protein S4, X-linked
10404941	0.3211	0.00146	4.55	-0.7911	0.222	Kdm1b	lysine (K)-specific demethylase 1B
10340500	0.3211	0.00147	4.55	-0.7924	0.571
10590306	0.3211	0.00147	-4.55	-0.7942	-0.218	Entpd3	ectonucleoside triphosphate diphosphohydrolase 3
10338993	0.3211	0.00149	-4.54	-0.8061	-0.474
10392120	0.3211	0.00149	4.54	-0.8072	0.244	Smarcd2	SWI/SNF related, matrix associated, actin dependent regulator of chromatin, subfamily d, member 2
10340427	0.3211	0.00149	4.54	-0.8081	0.27
10562204	0.3211	0.00149	-4.54	-0.8086	-0.241	Fxyd7	FXYD domain-containing ion transport regulator 7
10341335	0.3211	0.00151	4.53	-0.8145	0.855
10499160	0.3211	0.00154	4.51	-0.8341	0.325	Cd1d1	CD1d1 antigen
10532019	0.3211	0.00155	4.51	-0.8384	0.885	Gbp11	guanylate binding protein 11
10397763	0.3211	0.00156	4.51	-0.8427	0.459	9030617O03Rik	RIKEN cDNA 9030617O03 gene
10552125	0.3211	0.00157	4.5	-0.8488	0.261	Pepd	peptidase D
10570957	0.3211	0.00158	-4.5	-0.854	-0.364	Sfrp1	secreted frizzled-related protein 1
10556812	0.3211	0.00159	4.49	-0.8605	0.36	Lyrm1	LYR motif containing 1
10342358	0.3211	0.0016	4.49	-0.8645	0.315
10524460	0.3211	0.0016	-4.49	-0.8666	-0.527	Acacb	acetyl-Coenzyme A carboxylase beta
10558441	0.3211	0.00162	4.48	-0.873	0.261	Mgmt	O-6-methylguanine-DNA methyltransferase
10485681	0.3211	0.00162	-4.48	-0.8733	-0.218	Fshb	follicle stimulating hormone beta
10506213	0.3211	0.00163	4.47	-0.8799	0.539	Ube2u	ubiquitin-conjugating enzyme E2U (putative)
10558345	0.3211	0.00164	4.47	-0.8857	0.251	Dock1///Dock1	dedicator of cytokinesis 1///dedicator of cytokinesis 1
10435508	0.3211	0.00166	-4.46	-0.8927	-0.251	2010005H15Rik	RIKEN cDNA 2010005H15 gene
10523341	0.3211	0.00166	-4.46	-0.8938	-0.251	Gm3286///Gm16513///Gm3139///Gm3106///E330014E10Rik///Gm16367///D5Ertd577e	predicted gene 3286///predicted gene, Gm16513///predicted gene 3139///predicted gene 3106///RIKEN cDNA E330014E10 gene///predicted gene 16367///DNA segment, Chr 5, ERATO Doi 577, expressed
10596815	0.3211	0.00166	4.46	-0.8939	0.219	Rnf123	ring finger protein 123
10481627	0.3211	0.00167	4.46	-0.9009	0.725	Lcn2	lipocalin 2
10565479	0.3211	0.00168	4.45	-0.9031	0.307	l7Rn6	lethal, Chr 7, Rinchik 6
10466127	0.3211	0.00168	4.45	-0.9051	0.399	AW112010	expressed sequence AW112010
10343712	0.3211	0.0017	4.45	-0.912	0.216
10379044	0.3211	0.0017	-4.44	-0.9144	-0.45	Rab34	RAB34, member RAS oncogene family
10583847	0.3211	0.00173	4.43	-0.9276	0.23	Bbs9	Bardet-Biedl syndrome 9 (human)
10339682	0.3211	0.00173	4.43	-0.9282	0.383
10338716	0.3211	0.00173	4.43	-0.9289	0.349
10343699	0.3211	0.00174	4.43	-0.9325	0.472
10551526	0.3211	0.00174	-4.43	-0.9348	-0.216	Ifnl3///Ifnl2	interferon lambda 3///interferon lambda 2
10586110	0.3211	0.00175	-4.43	-0.936	-0.357	Cln6	ceroid-lipofuscinosis, neuronal 6
10504329	0.3211	0.00175	4.43	-0.9365	0.293	Ccdc107	coiled-coil domain containing 107
10391207	0.3211	0.00177	4.42	-0.9452	0.271	Dhx58	DEXH (Asp-Glu-X-His) box polypeptide 58
10428619	0.3211	0.00177	4.42	-0.9484	0.423	Enpp2	ectonucleotide pyrophosphatase/phosphodiesterase 2
10482030	0.3211	0.00178	4.41	-0.9533	0.213	Stom	stomatin
10342033	0.3211	0.00179	4.41	-0.955	0.397
10393836	0.3211	0.00179	-4.41	-0.9559	-0.262	Arhgdia	Rho GDP dissociation inhibitor (GDI) alpha
10532711	0.3211	0.00179	-4.41	-0.9584	-0.234	Cmklr1	chemokine-like receptor 1
10352503	0.3211	0.00179	4.41	-0.9589	0.267	Bpnt1	bisphosphate 3'-nucleotidase 1
10590479	0.3211	0.0018	4.41	-0.96	0.365	Zkscan7	zinc finger with KRAB and SCAN domains 7
10390640	0.3252	0.00183	-4.39	-0.9747	-0.208	Ikzf3	IKAROS family zinc finger 3
10582466	0.3258	0.00184	4.39	-0.9811	0.693	Sult5a1	sulfotransferase family 5A, member 1
10425628	0.3258	0.00185	-4.38	-0.986	-0.366
10548030	0.3258	0.00186	-4.38	-0.9889	-0.681	Cd9	CD9 antigen
10594460	0.3258	0.00188	4.38	-0.9954	0.226	Dis3l	DIS3 like exosome 3'-5' exoribonuclease
10385656	0.3258	0.00188	4.37	-0.9967	0.364	Zfp2	zinc finger protein 2
10537102	0.3258	0.00189	4.37	-1.0005	0.319	Exoc4	exocyst complex component 4
10484749	0.3283	0.00192	-4.36	-1.0142	-0.196
10455873	0.3283	0.00193	4.36	-1.0178	0.284	Slc12a2	solute carrier family 12, member 2
10352267	0.3283	0.00195	4.35	-1.0263	0.284	Lin9	lin-9 homolog (C. elegans)
10359999	0.3283	0.00197	4.34	-1.0341	0.38
10595622	0.3283	0.00199	4.34	-1.0431	0.301	Gm24463	predicted gene, 24463
10595636	0.3283	0.00199	4.34	-1.0431	0.301	Gm24463	predicted gene, 24463
10338325	0.3283	0.00199	-4.34	-1.0435	-0.748
10562251	0.3283	0.00199	-4.33	-1.0444	-0.229	Scn1b	sodium channel, voltage-gated, type I, beta
10435345	0.3283	0.00199	4.33	-1.0449	0.208	Mylk	myosin, light polypeptide kinase
10381187	0.3283	0.002	4.33	-1.0477	0.249	Atp6v0a1	ATPase, H+ transporting, lysosomal V0 subunit A1
10358982	0.3283	0.00201	-4.33	-1.0514	-0.572	Mr1	major histocompatibility complex, class I-related
10450363	0.3283	0.00202	-4.32	-1.0571	-0.582	Snord52	small nucleolar RNA, C/D box 52
10344550	0.3283	0.00202	-4.32	-1.0577	-0.321
10341893	0.3284	0.00204	4.32	-1.0643	0.363
10568332	0.3284	0.00204	-4.32	-1.0653	-0.888	Prss8	protease, serine 8 (prostasin)
10346576	0.3317	0.00207	4.31	-1.079	0.188	Stradb	STE20-related kinase adaptor beta
10438328	0.3317	0.00208	4.3	-1.082	0.368	Tango2	transport and golgi organization 2
10341524	0.3317	0.0021	4.3	-1.0909	0.311
10341174	0.3317	0.00211	-4.29	-1.0923	-0.249
10545812	0.3317	0.00212	4.29	-1.0969	0.26	Sfxn5	sideroflexin 5
10372488	0.3317	0.00213	4.29	-1.0996	0.287	Tmem19	transmembrane protein 19
10411739	0.3317	0.00214	-4.29	-1.1037	-0.303	Ccnb1	cyclin B1
10563611	0.3317	0.00214	4.28	-1.1059	0.856	Saa1	serum amyloid A 1
10342825	0.3317	0.00215	-4.28	-1.1069	-0.33
10363054	0.3339	0.00217	-4.28	-1.1159	-0.218
10340808	0.3342	0.00218	-4.27	-1.1201	-0.403
10537880	0.3343	0.00219	4.27	-1.1242	0.299
10467508	0.3369	0.00224	4.25	-1.1412	0.302	Blnk	B cell linker
10563602	0.3369	0.00224	4.25	-1.1424	0.401	Saa4	serum amyloid A 4
10390763	0.3369	0.00227	-4.24	-1.153	-0.186	Ccr7	chemokine (C-C motif) receptor 7
10598091	0.3369	0.00227	-4.24	-1.1538	-0.349
10352905	0.3369	0.00227	-4.24	-1.1547	-0.241	Cd34	CD34 antigen
10593473	0.3369	0.00228	4.24	-1.1558	0.489	1810046K07Rik	RIKEN cDNA 1810046K07 gene
10437963	0.3369	0.0023	4.24	-1.163	0.219	Mzt2	mitotic spindle organizing protein 2
10342972	0.3369	0.00233	4.23	-1.1739	0.409
10342523	0.3369	0.00233	-4.23	-1.1746	-0.281
10580622	0.3369	0.00234	4.22	-1.1784	0.667	Ces1b	carboxylesterase 1B
10533360	0.3369	0.00234	4.22	-1.1793	0.309	Acad12	acyl-Coenzyme A dehydrogenase family, member 12
10436955	0.3369	0.00235	-4.22	-1.1812	-0.23	2410124H12Rik	RIKEN cDNA 2410124H12 gene
10461487	0.3369	0.00236	4.22	-1.1862	0.264	Cyb561a3	cytochrome b561 family, member A3
10339880	0.3369	0.00237	4.21	-1.1903	0.601
10606436	0.3369	0.00238	4.21	-1.1917	0.49	Hmgn5	high-mobility group nucleosome binding domain 5
10437590	0.3369	0.00238	4.21	-1.1926	0.257	Carhsp1	calcium regulated heat stable protein 1
10342571	0.3369	0.00239	4.21	-1.1983	0.635
