# Supplementary material for: CD9 Counteracts Liver Steatosis and Mediates GCGR Agonist Hepatic Effects
Source: Adv Sci (Weinh). 2024 Jun 5;11(29):2400819. doi: 10.1002/advs.202400819 (PMC11304330; doi:10.1002/advs.202400819)
Supplement: Supplementary file 2 — Supporting Information [file ADVS-11-2400819-s002.zip › advs202400819-sup-0002-cif/Table S3.xlsx]

## Sheet: sheet1
Table S3. Top 5 upregulated and downregulated genes in livers upon CD9 deletion through RNA sequencing analysis.
Gene_Name	|log2FC|	log2FC	Fold_Change	p_value	q_value	Test_FPKM	Control_FPKM	Control1	Control2	Test1	Test2
Cfd	3.47575	3.47575	11.1252	0.0107484	0.920188	4.1534	0.677648	0.25083	1.04544	17.7864	15.856
Osgin1	2.82027	2.82027	7.06294	0.0162971	0.996378	6.76276	3.94249	12.8057	16.1221	85.4017	135.478
Car3	2.45972	2.45972	5.5011	0.0246442	0.996378	9.00054	6.54082	69.9076	121.257	518.234	504.248
Tgfbr1	1.94019	1.94019	3.83756	0.00146506	0.592821	2.48973	0.549545	0.421103	0.507418	4.3843	4.85922
Fgf21	1.93562	1.93562	3.82542	0.0377627	0.996378	4.81599	2.88037	4.67665	8.55132	25.3709	29.0878
Got1	1.82187	-1.82187	0.282854	0.0494829	0.996378	4.70543	6.52731	107.998	77.057	32.1471	19.5356
Kidins220	1.59366	-1.59366	0.331331	0.00798947	0.900298	0.961216	2.55487	4.45594	5.32873	0.82252	1.07988
Pbrm1	1.3702	-1.3702	0.386839	0.00133216	0.592821	1.60258	2.97278	7.04428	6.66131	2.11275	1.96282
Lcp1	1.33098	-1.33098	0.397498	0.00554353	0.863379	2.0746	3.40558	10.0313	9.17973	2.98256	3.45521
Sirt1	1.28228	-1.28228	0.411144	0.0471461	0.996378	0.730822	2.01311	3.88842	2.33305	0.565768	0.759021
